# Supplementary material for: Copy number variations of genes involved in stress responses reflect the redox state and DNA damage in brewing yeasts
Source: Cell Stress Chaperones. 2016 Jun 14;21(5):849–64. doi: 10.1007/s12192-016-0710-8 (PMC5003802; doi:10.1007/s12192-016-0710-8)
Supplement: Supplementary file 1 — (XLS 2.20 mb) [file 12192_2016_710_MOESM1_ESM.xls]

## Sheet: Brewing yeast_Heatmap
									Log2Ratio	≤ -4	-3	-2	-1	0	1	2	≥ 3
ORF	Gene	Chromosome	Position	6	4	9	8		Color scale	-4	-3	-2	-1	0	1	2	3
YAL069W	YAL069W	1	492	0.0666204	0.522762	0.199746	0.639918
YAL068C	PAU8	1	1988	0.310411	0.176773	0.80615	0.506997
YAL067C	SEO1	1	8125	0.272407	0.16824	0.240304	-2.06426
YAL066W	YAL066W	1	10245	0.184503	-0.0943809	-0.179831	-1.8628
YAL065C	YAL065C	1	11758	0.533119	0.483143	0.686286	-3.94291
YAL064W-B	YAL064W-B	1	12236	-0.390296	0.438555	-0.0854308	0.0249355
YAL064C-A	TDA8	1	13553	-2.28315	-1.8627	-2.30426	-1.90489
YAL064W	YAL064W	1	21708	-5.04317	0.105497	-0.11908	0.959901
YAL063C	FLO9	1	25984	-0.193841	0.719686	0.164902	0.439203
YAL062W	GDH3	1	32253	0.252879	0.307441	-0.237348	0.244982
YAL061W	BDH2	1	34074	-0.251294	0.168671	-0.123486	0.0780043
YAL060W	BDH1	1	35729	-0.234367	-0.0400086	-0.0781699	0.0715256
YAL059W	ECM1	1	36828	-0.457454	0.264284	0.0236449	-0.0851411
YAL058W	CNE1	1	38218	-0.394051	0.077876	-0.0467991	0.121766
YAL056C-A	YAL056C-A	1	38871	-0.333435	0.00707619	-0.107685	-0.0138048
YAL056W	GPB2	1	40580	1.4067	0.310986	-1.12048	0.0414157
YAL055W	PEX22	1	42448	-0.688123	0.159301	-0.428534	-0.0384229
YAL054C	ACS1	1	43951	-0.366521	-0.123829	-0.0218463	-0.00110709
YAL053W	FLC2	1	47074	-0.984078	0.0665952	-0.1192	0.35234
YAL051W	OAF1	1	50135	-0.506486	-0.0849719	-0.224366	0.197742
YAL049C	AIM2	1	52225	-0.563263	-0.00305287	-0.133156	0.163767
YAL048C	GEM1	1	53795	-1.01763	-1.26406	0.308379	-0.475651
YAL047C	SPC72	1	55923	-0.459763	-0.318482	-0.0633569	0.0208986
YAL046C	AIM1	1	57207	-0.671755	0.168942	-0.22904	0.0855164
YAL045C	YAL045C	1	57642	-0.0956108	0.285205	-0.369403	0.214524
YAL044W-A	YAL044W-A	1	57684	-0.152901	0.0427212	-0.186233	0.0473968
YAL044C	GCV3	1	58206	-0.587715	0.222847	-0.770531	0.244268
YAL043C	PTA1	1	59873	-0.374481	0.244003	-1.18314e-05	0.317778
YAL042C-A	YAL042C-A	1	61419	0.298397	0.0484439	-0.562054	0.0296432
YAL042W	ERV46	1	61939	-0.359823	-0.0534341	-0.0923241	0.177516
YAL041W	CDC24	1	64122	-0.375466	-0.013133	0.105312	-0.272842
YAL040C	CLN3	1	66649	-0.520672	-0.122088	-0.0425774	0.228886
YAL039C	CYC3	1	69120	-0.193515	0.068525	-0.194246	0.184633
YAL038W	CDC19	1	72537	0.166865	-0.10355	-0.167438	-0.0851915
YAL037W	YAL037W	1	74421	-0.372156	0.0726145	-0.00893194	-0.0706762
YAL036C	RBG1	1	75597	-0.631089	0.137047	-0.110748	0.001974
YAL035W	FUN12	1	77931	-0.308261	0.0990786	-0.0156242	0.0211013
YAL034C-B	YAL034C-B	1	79665	-0.106284	-0.145153	-0.0425213	0.184096
YAL034W-A	MTW1	1	80152	-0.512086	-0.362671	-0.0719869	0.357458
YAL034C	FUN19	1	81330	-1.13506	-1.01984	0.105881	-0.3116
YAL033W	POP5	1	82966	-0.500816	-0.0831287	-0.147175	0.226598
YAL032C	PRP45	1	83904	-0.347335	0.348596	-0.206622	0.199608
YAL031C	GIP4	1	85890	-0.416385	0.326016	-0.244863	0.184747
YAL030W	SNC1	1	87519	-0.3549	0.217388	-0.110919	0.0597283
YAL029C	MYO4	1	90062	-0.693885	0.125101	-0.582051	0.0985368
YAL028W	FRT2	1	93693	-0.550317	-0.602528	0.0951743	-0.232259
YAL027W	SAW1	1	95079	-0.855203	-0.0504065	-0.186569	-0.464178
YAL026C	DRS2	1	97663	-0.270466	0.00778615	-0.308228	0.0707334
YAL025C	MAK16	1	100685	0.124483	0.248084	0.0531258	0.364446
YAL024C	LTE1	1	103718	-0.529511	-0.149823	-0.103915	-0.107643
YAL023C	PMT2	1	107411	-0.274819	0.0674124	-0.365369	-0.00151518
YAL022C	FUN26	1	109653	-0.704943	0.12206	-0.748171	0.125115
YAL021C	CCR4	1	112102	-0.604204	-0.245422	-0.26415	0.0944648
YAL020C	ATS1	1	114114	-0.483381	0.454422	-0.267087	0.42947
YAL019W	FUN30	1	116616	-0.288578	0.0382244	-0.210954	-0.0605714
YAL018C	LDS1	1	119052	-0.302165	-0.178242	-0.0160681	-0.263275
YAL017W	PSK1	1	122260	-0.22452	-0.100747	-0.107435	0.0985136
YAL016W	TPD3	1	125832	-0.437921	-0.126156	-0.21984	-0.0260691
YAL015C	NTG1	1	127502	-0.320464	-0.0266682	-0.0618616	0.0538336
YAL014C	SYN8	1	128635	-0.161987	0.410951	-0.100431	0.287647
YAL013W	DEP1	1	129878	-0.316152	-0.0224047	-0.239901	0.051685
YAL012W	CYS3	1	131391	-0.255368	-0.0994996	-0.23122	-0.0676554
YAL011W	SWC3	1	133137	-0.211527	0.171822	0.0400839	0.224371
YAL010C	MDM10	1	134924	-0.329299	-0.091008	-0.0644932	0.071776
YAL009W	SPO7	1	136243	0.706318	0.0270534	-0.0583711	-0.0728273
YAL008W	FUN14	1	137212	-0.101765	-0.106907	-0.147054	-0.156296
YAL007C	ERP2	1	138021	-0.58442	-0.595368	0.00179499	0.0252954
YAL005C	SSA1	1	140467	-0.127947	0.0842611	-0.0428057	0.242561
YAL004W	YAL004W	1	141083	-0.0858829	0.183883	0.0841113	-0.0568984
YAL003W	EFB1	1	142667	0.0425309	-0.109836	-0.0555455	-0.0211753
YAL002W	VPS8	1	145619	-0.188141	-0.00627538	-0.106003	0.222366
YAL001C	TFC3	1	149380	-0.602283	-0.0905805	0.0400983	0.369069
YAR002W	NUP60	1	153066	-0.505069	-0.164106	-0.0905724	0.193294
YAR002C-A	ERP1	1	154394	-0.417839	0.321767	-0.0750322	0.338775
YAR003W	SWD1	1	155645	-0.0401353	0.0653724	-0.177264	0.552293
YAR007C	RFA1	1	157686	0.387804	0.129477	-0.0767389	-0.0298697
YAR008W	SEN34	1	159379	-0.425575	0.49749	0.364971	-0.0319655
YAR014C	BUD14	1	167806	-0.216113	0.100683	-0.038125	0.0318417
YAR015W	ADE1	1	169835	-0.557611	-0.368115	-0.0498672	-0.0646267
YAR018C	KIN3	1	171049	-0.230542	-0.0200355	-0.0490661	-0.0377296
YAR019C	CDC15	1	173673	-0.132377	0.148824	0.0566093	0.0601681
YAR020C	PAU7	1	176939	-0.230481	0.397633	-0.466658	0.289392
YAR023C	YAR023C	1	179550	-0.716501	0.0776977	-0.0167348	0.15985
YAR027W	UIP3	1	184123	-0.861852	-1.49388	-1.41473	-0.829663
YAR028W	YAR028W	1	185244	-0.287815	-0.325032	-0.397109	0.402865
YAR029W	YAR029W	1	186433	-1.38783	-0.467745	-0.570916	-0.177816
YAR030C	YAR030C	1	186682	-0.886314	-0.275894	-0.318583	0.403607
YAR031W	PRM9	1	187284	-0.167885	0.402924	-0.147729	-1.02717
YAR033W	MST28	1	188459	-0.702734	-0.628259	-0.217931	-0.832095
YAR035W	YAT1	1	191224	-0.242507	-0.0700072	-0.116485	-0.163185
YAR042W	SWH1	1	194402	0.037877	0.274639	0.10936	0.266699
YAR042W	SWH1	1	194402	-0.33112	0.0941421	0.00191993	0.115052
YAR047C	YAR047C	1	201627	-1.45912	-3.16336	-1.99493	-1.68855
YAR050W	FLO1	1	205709	-0.609745	-0.0736529	-0.451132	-0.403163
YAR053W	YAR053W	1	208515	-2.62367	0.138205	-0.579667	0.374117
YAR060C	YAR060C	1	217324	-4.28842	0.189988	-0.427486	0.801116
YAR061W	YAR061W	1	218642	-1.73925	0.513162	-0.271228	1.24797
YAR061W	YAR061W	1	218642	-0.327044	0.312761	-0.457302	0.236494
YAR064W	YAR064W	1	220347	-1.14846	-0.265106	-0.331137	0.769901
YAR066W	YAR066W	1	221354	-0.965966	0.455157	-0.254141	0.985973
YAR068W	YAR068W	1	222648	-1.52699	0.0435441	-0.137398	0.349181
YAR069C	YAR069C	1	224157	-1.41647	0.473606	0.175135	0.791683
YAR070C	YAR070C	1	224712	-1.33915	0.575366	0.366996	0.54692
YAR071W	PHO11	1	226161	-0.397524	-0.648146	-0.179078	-1.08644
YAR073W	IMD1	1	228347	-1.86595	-0.356705	-0.296154	-0.302652
YAR075W	YAR075W	1	229080	-0.357074	0.118699	-0.180864	-0.00807921
YBL113C	YBL113C	2	1469	1.11035	1.2719	0.684888	1.03888
YBL112C	YBL112C	2	2740	0.51626	1.25317	0.0983765	2.35495
YBL111C	YBL111C	2	3958	1.02382	1.57766	0.551574	1.48104
YBL109W	YBL109W	2	5957	-1.92454	0.963709	-0.157319	1.78161
YBL108C-A	PAU9	2	7669	0.91729	0.401368	0.118545	0.175916
YBL108W	YBL108W	2	8329	0.726667	-0.380762	0.083784	-0.0552282
YBL107W-A	YBL107W-A	2	9320	0.584596	-0.0920534	0.795249	0.470385
YBL107C	MIX23	2	10256	0.219255	-0.0820601	0.165732	1.44904
YBL106C	SRO77	2	12363	0.140931	-1.07593	0.145059	-0.232246
YBL105C	PKC1	2	15968	0.1774	-0.288879	0.130047	-0.168432
YBL104C	SEA4	2	19735	0.45833	-0.166604	0.198159	-0.137601
YBL103C	RTG3	2	22806	0.145368	0.373206	0.314166	-0.0982422
YBL102W	SFT2	2	24421	0.312093	-0.0126307	0.209112	0.0429606
YBL101C	ECM21	2	26622	0.305698	-0.128506	0.19692	-0.102744
YBL100C	YBL100C	2	37146	0.512928	0.207229	0.110342	0.0820643
YBL099W	ATP1	2	37871	0.333227	0.417308	0.247815	-0.021502
YBL098W	BNA4	2	39836	0.243422	-0.0688578	0.0356668	-0.178527
YBL097W	BRN1	2	41963	0.133423	-0.615139	0.141143	-0.160324
YBL096C	YBL096C	2	43328	0.106805	-0.148475	0.199442	0.100253
YBL095W	YBL095W	2	43683	0.276114	-0.111609	0.209373	-0.190863
YBL094C	YBL094C	2	43931	0.377805	-0.539201	0.110098	-0.468785
YBL093C	ROX3	2	44587	1.94913	0.0719608	-0.209544	-0.367813
YBL092W	RPL32	2	46174	0.61427	-0.216846	0.152042	-0.223891
YBL091C-A	SCS22	2	46872	0.026018	-0.0410357	-0.0155287	0.181465
YBL091C	MAP2	2	47995	0.622842	-0.102782	0.128338	-0.192763
YBL090W	MRP21	2	49091	0.121546	-0.121006	0.115751	0.191365
YBL089W	AVT5	2	50263	0.0380386	-0.184682	0.10411	0.0659838
YBL088C	TEL1	2	55200	0.25949	0.0805881	0.206425	-0.144191
YBL087C	RPL23A	2	60280	0.614361	0.370756	0.398001	0.252364
YBL086C	YBL086C	2	61902	0.362691	-0.0240253	0.22784	0.308811
YBL085W	BOI1	2	65347	0.321135	0.0922153	0.379875	-0.00171632
YBL084C	CDC27	2	68307	0.558784	-0.111066	0.272196	-0.056175
YBL083C	YBL083C	2	69925	0.201067	0.153722	-0.125576	-0.0980292
YBL082C	ALG3	2	70439	0.058299	0.00298636	0.0890982	0.136767
YBL081W	YBL081W	2	72419	0.310381	0.22773	0.135875	-0.0585021
YBL080C	PET112	2	73882	-0.224621	-0.536348	0.259775	-0.425998
YBL079W	NUP170	2	77513	0.10173	-0.551061	0.128486	-0.167164
YBL078C	ATG8	2	80554	0.227496	-0.480747	0.139332	-0.368521
YBL077W	YBL077W	2	81112	0.513026	-0.112339	0.37397	-0.294904
YBL076C	ILS1	2	82652	0.421077	-0.0888624	0.330237	-0.210452
YBL075C	SSA3	2	85473	0.494821	0.13669	0.259523	0.290089
YBL074C	AAR2	2	87255	0.0660435	-0.440546	0.151919	-0.11499
YBL073W	YBL073W	2	87801	0.250724	0.0986657	0.184464	0.010021
YBL072C	RPS8A	2	88824	0.60423	0.18427	0.225682	0.155632
YBL071W-A	KTI11	2	90102	0.308131	-0.305004	0.175688	-0.176082
YBL071C	YBL071C	2	90377	1.76444	0.698395	0.963298	-0.519423
YBL070C	YBL070C	2	90765	0.115673	-0.162297	0.145489	0.0243303
YBL069W	AST1	2	91385	0.338827	-0.147242	0.250124	-0.180674
YBL068W	PRS4	2	92904	0.207372	-0.0915544	0.19877	-0.336349
YBL067C	UBP13	2	94760	0.266743	0.027296	0.209605	-0.264245
YBL066C	SEF1	2	98392	0.838297	-0.154887	0.191101	-0.108186
YBL065W	YBL065W	2	100135	0.486865	-0.428019	0.189984	-0.35244
YBL064C	PRX1	2	100763	0.463791	-0.143094	0.280052	-0.162168
YBL063W	KIP1	2	103553	0.366633	0.318743	-0.0249991	-0.208581
YBL062W	YBL062W	2	105498	-0.0411981	-0.623288	0.371198	-0.127913
YBL061C	SKT5	2	106361	0.156613	-0.29338	0.275371	-0.112742
YBL060W	YEL1	2	108963	0.731704	0.251899	0.0885322	0.147789
YBL059C-A	CMC2	2	110332	0.463253	0.233774	-0.0397638	-0.311603
YBL059W	YBL059W	2	110919	0.283498	0.342038	-0.0943478	-0.191952
YBL058W	SHP1	2	112072	0.166114	0.0972452	0.338164	0.278277
YBL057C	PTH2	2	113114	0.341844	0.167117	0.0492729	-0.0650557
YBL056W	PTC3	2	114465	0.156966	0.2263	0.131073	0.234667
YBL055C	YBL055C	2	116201	0.83465	-0.0176143	0.242223	-0.187918
YBL054W	TOD6	2	118377	0.173256	0.136036	0.198438	-0.144644
YBL053W	YBL053W	2	119522	0.281949	-0.0635461	0.2835	-0.327402
YBL052C	SAS3	2	120626	0.156884	-0.322422	0.238026	-0.0830717
YBL051C	PIN4	2	123756	0.284798	-0.0456279	0.245615	-0.408024
YBL050W	SEC17	2	125622	0.417604	-0.089648	0.191432	-0.231795
YBL049W	MOH1	2	127036	0.324326	-0.123092	0.251229	-0.119016
YBL048W	RRT1	2	127454	0.362727	-0.165116	0.269752	-0.273025
YBL047C	EDE1	2	129967	0.351788	0.307156	-0.0678932	0.0182908
YBL046W	PSY4	2	133086	0.551727	0.310252	0.373674	0.508772
YBL045C	COR1	2	134829	0.620937	-0.114841	0.205901	-0.101254
YBL044W	YBL044W	2	136182	0.174252	0.0320144	-0.111116	-0.123519
YBL043W	ECM13	2	137074	0.336281	-0.0172572	0.119179	0.0172255
YBL042C	FUI1	2	139300	0.319046	0.173175	0.139777	-0.421766
YBL041W	PRE7	2	141609	0.493285	-0.0121147	0.289141	-0.275458
YBL040C	ERD2	2	142490	1.03743	-1.18145	0.56881	-1.68804
YBL039C	URA7	2	144858	0.213665	0.0342422	0.0933623	0.126728
YBL038W	MRPL16	2	146536	0.117074	-0.191428	0.356985	-0.191225
YBL037W	APL3	2	148747	0.613808	0.31635	-0.0279424	-0.140874
YBL036C	YBL036C	2	150833	1.25475	-0.0368399	-0.0180914	-0.325067
YBL035C	POL12	2	152551	0.362607	-0.083198	0.126484	-0.153344
YBL034C	STU1	2	156118	0.0462471	0.261444	-0.247051	-0.138831
YBL033C	RIB1	2	159174	0.278104	-0.149763	0.33404	-0.0469277
YBL032W	HEK2	2	160756	0.304192	-0.0381726	0.209626	-0.384298
YBL031W	SHE1	2	162207	0.292782	0.0398119	0.12671	-0.0413332
YBL030C	PET9	2	163519	0.610581	0.202517	0.149118	-0.14413
YBL029C-A	YBL029C-A	2	164630	0.318411	-0.00205012	0.228286	0.110932
YBL029W	YBL029W	2	166699	0.479235	-0.430039	0.0101291	-0.390864
YBL028C	YBL028C	2	167678	0.348087	-0.0729703	0.332913	-0.0339818
YBL027W	RPL19B	2	168899	0.267998	-0.0426069	0.187985	-0.0141617
YBL026W	LSM2	2	170830	0.250094	-0.472268	0.0956069	-0.228613
YBL025W	RRN10	2	171699	0.203433	-0.0927711	0.197537	-0.328849
YBL024W	NCL1	2	173561	0.253316	0.148294	0.232895	-0.125321
YBL023C	MCM2	2	176223	0.192043	0.0137968	0.198903	0.0551605
YBL022C	PIM1	2	179574	0.231533	0.360933	0.14441	-0.169475
YBL021C	HAP3	2	181877	0.119059	0.27088	0.153262	0.162095
YBL020W	RFT1	2	183263	0.0770434	-0.449379	0.273962	-0.343477
YBL019W	APN2	2	185134	0.235269	-0.336357	0.23687	-0.270072
YBL018C	POP8	2	186236	-0.318771	0.134649	0.691493	0.01871
YBL017C	PEP1	2	189213	0.0262388	-0.1465	0.323871	0.032002
YBL016W	FUS3	2	192981	0.223519	0.301871	0.378419	0.289166
YBL015W	ACH1	2	194912	0.463233	0.00331695	0.0839684	-0.253527
YBL014C	RRN6	2	200406	-0.336553	0.126073	-0.0156687	0.101344
YBL013W	FMT1	2	202658	0.0889433	0.0778766	0.0669996	-0.308634
YBL012C	YBL012C	2	203606	0.183564	0.0248528	0.134693	-0.203488
YBL011W	SCT1	2	204677	0.216177	-0.100749	0.107739	-0.626965
YBL010C	YBL010C	2	206528	0.149111	-0.248066	0.107931	-0.316671
YBL009W	ALK2	2	208209	0.0972332	-0.24804	0.268146	-0.122521
YBL008W	HIR1	2	210914	0.108086	0.243614	0.109147	0.00179956
YBL007C	SLA1	2	214499	0.369998	-0.0496265	0.236302	-0.124127
YBL006C	LDB7	2	216858	-0.170284	0.0996614	-0.166479	0.00628616
YBL005W	PDR3	2	218935	0.0280491	-0.673575	0.383305	0.0279294
YBL004W	UTP20	2	231376	0.12426	0.126564	0.231031	-0.247024
YBL003C	HTA2	2	235593	0.590841	0.0422911	0.15051	-0.0440104
YBL002W	HTB2	2	236689	0.147445	-0.211783	0.0887414	-0.214508
YBL001C	ECM15	2	237310	0.100945	0.166254	0.164129	-0.0210582
YBR001C	NTH2	2	240112	-0.0491045	-0.374447	-0.0481899	-0.16401
YBR002C	RER2	2	242138	0.268245	0.473173	0.270902	-0.319371
YBR003W	COQ1	2	243519	0.132953	0.129932	0.295108	-0.0475118
YBR004C	GPI18	2	245016	0.1552	0.1428	0.193219	-0.403989
YBR005W	RCR1	2	246226	0.102862	0.240881	-0.214383	-0.226739
YBR006W	UGA2	2	247756	0.124514	0.0357997	0.20301	-0.246614
YBR007C	DSF2	2	249911	0.689985	0.539424	0.58725	-0.367287
YBR008C	FLR1	2	253386	0.0412411	0.281305	-0.308338	0.198144
YBR009C	HHF1	2	255528	0.334891	-0.12752	-0.00168768	0.00384573
YBR010W	HHT1	2	256536	0.366015	-0.0619521	0.160583	-0.396286
YBR011C	IPP1	2	257543	-0.0262982	-0.00755218	0.0448982	-0.166911
YBR012C	YBR012C	2	259356	0.205142	-0.0248973	0.169999	-0.107042
YBR013C	YBR013C	2	265686	0.346214	0.0129578	0.480409	0.120977
YBR014C	GRX7	2	267030	0.12427	0.126323	0.180189	-0.344979
YBR015C	MNN2	2	268606	0.13172	-0.126558	0.200332	-0.230248
YBR016W	YBR016W	2	270440	0.688279	0.392398	-0.331096	-0.310966
YBR017C	KAP104	2	272325	0.184414	-0.0838203	0.24928	-0.0272675
YBR018C	GAL7	2	274977	-0.868914	0.294789	0.305027	0.278901
YBR019C	GAL10	2	277302	0.315317	0.154429	0.531166	-0.176978
YBR020W	GAL1	2	279814	0.482004	-0.32495	0.00260266	-0.300089
YBR021W	FUR4	2	282393	-1.42419	-0.712078	-0.527938	-1.72341
YBR022W	POA1	2	284004	-0.0205329	0.199896	0.219159	-0.305786
YBR023C	CHS3	2	286176	0.385664	-0.325592	-0.129347	-0.293039
YBR024W	SCO2	2	289897	0.425725	-0.0144533	0.224552	-0.0138799
YBR025C	OLA1	2	291273	0.530738	0.149425	0.282749	-0.32255
YBR026C	ETR1	2	293448	-0.651528	0.12976	0.159955	-0.382167
YBR027C	YBR027C	2	294190	0.00236487	-0.515759	-0.190999	-0.125663
YBR028C	YPK3	2	295213	0.178625	-0.0223442	0.233579	-0.26013
YBR029C	CDS1	2	297055	0.38927	0.0415205	0.268256	-0.204488
YBR030W	RKM3	2	299121	-0.0696531	0.339273	0.233132	-0.435365
YBR031W	RPL4A	2	300710	0.471662	0.334385	-0.20351	-0.233983
YBR032W	YBR032W	2	301670	0.0669835	-0.00813443	0.230528	-0.0488797
YBR033W	EDS1	2	303323	0.247644	-0.0764398	0.361413	-0.126777
YBR034C	HMT1	2	305453	0.191682	0.0796301	0.256868	-0.454139
YBR035C	PDX3	2	306612	0.14291	0.186662	0.242428	-0.0247676
YBR036C	CSG2	2	309697	0.17582	0.0608455	0.10193	-0.0377676
YBR037C	SCO1	2	311008	0.113921	-0.0331575	-0.0988225	-0.107305
YBR038W	CHS2	2	313343	-0.0408506	-0.044944	0.0961088	-0.153637
YBR039W	ATP3	2	316042	0.0835884	0.153289	0.127413	0.102104
YBR040W	FIG1	2	317416	0.0234611	0.416034	-0.0769312	-0.165128
YBR041W	FAT1	2	319270	0.168472	-0.0681647	0.231365	-0.332202
YBR042C	CST26	2	321012	0.191192	-0.390768	0.14806	-0.293815
YBR043C	QDR3	2	322910	0.139746	0.185537	-0.0386015	-0.120527
YBR044C	TCM62	2	325200	0.0476286	-0.0737939	0.21611	-0.307512
YBR045C	GIP1	2	329132	0.411572	-0.333077	0.222616	-0.167715
YBR046C	ZTA1	2	331009	0.0864006	-0.403424	-0.0459254	-0.535768
YBR047W	FMP23	2	332096	0.00193939	-0.487682	0.228228	-0.336842
YBR048W	RPS11B	2	333321	0.616997	0.0104474	0.187196	0.11001
YBR049C	REB1	2	335602	0.112168	0.119325	0.218951	-0.177792
YBR050C	REG2	2	337691	0.00923465	0.085374	0.0906505	-0.312391
YBR051W	YBR051W	2	338163	0.0829555	0.00162396	0.183114	-0.0659754
YBR052C	RFS1	2	339036	0.417447	0.426124	-0.25003	-0.12101
YBR053C	YBR053C	2	340213	0.02565	-0.123032	0.12317	-0.188898
YBR054W	YRO2	2	343618	0.116931	0.00670856	0.198473	-0.176815
YBR055C	PRP6	2	345951	-0.0677429	-0.267476	0.23856	-0.218523
YBR056W	YBR056W	2	348631	0.20128	-0.117862	-0.00896054	-0.0657251
YBR057C	MUM2	2	352743	0.164691	0.224739	0.254964	-0.0467643
YBR058C	UBP14	2	354844	0.253646	-0.365735	0.212884	-0.382586
YBR058C-A	TSC3	2	356445	0.836929	-0.0592295	0.371344	-0.0596677
YBR059C	AKL1	2	358524	0.201393	0.0521835	0.203562	-0.165025
YBR060C	ORC2	2	361583	0.133992	-0.231668	0.187686	-0.19142
YBR061C	TRM7	2	365253	0.359141	-0.19193	0.290915	-0.215232
YBR062C	YBR062C	2	366288	-0.116152	-0.239408	-0.361152	-0.472733
YBR063C	YBR063C	2	367577	0.102117	-0.128874	0.223249	-0.120276
YBR064W	YBR064W	2	367977	-0.157599	-0.625489	0.168831	-0.0613036
YBR065C	ECM2	2	369131	-0.030127	-0.0286612	0.351006	0.156445
YBR066C	NRG2	2	370368	0.124496	-0.0626798	0.128977	-0.119853
YBR067C	TIP1	2	372419	-0.0497039	-0.169109	-0.340551	-0.365484
YBR068C	BAP2	2	374775	-0.00383571	-0.484279	0.132849	-0.0623199
YBR069C	TAT1	2	377503	0.275957	0.03353	0.154013	-0.232332
YBR070C	ALG14	2	379577	-0.0908538	-0.434727	0.106047	-0.152095
YBR071W	YBR071W	2	380728	-0.0162026	0.103688	-0.081642	-0.0317551
YBR072W	HSP26	2	382352	-0.109521	-0.134428	0.0246579	-0.000974303
YBR073W	RDH54	2	384550	-0.362373	-0.346766	-0.0169719	-0.152847
YBR074W	PFF1	2	387751	-0.0334679	-0.358842	0.0999856	-0.277471
YBR074W	PFF1	2	387751	-0.322921	-0.266249	-0.17119	0.635278
YBR076W	ECM8	2	390759	-0.0128564	-0.0802177	0.231275	-0.0667398
YBR077C	SLM4	2	392049	0.301069	-0.370683	0.188514	-0.207069
YBR078W	ECM33	2	393932	0.247469	-0.232385	0.377716	-0.284798
YBR079C	RPG1	2	396830	0.0181958	0.427253	-0.00251275	0.181938
YBR080C	SEC18	2	399752	0.388854	0.251782	-0.167215	0.00347305
YBR081C	SPT7	2	403252	0.234693	-0.0611833	0.100465	-0.361651
YBR082C	UBC4	2	406898	-0.00165241	-0.23328	0.0120952	0.00753983
YBR083W	TEC1	2	409899	0.243264	0.341386	0.0233927	-0.0952587
YBR084W	MIS1	2	412517	0.237464	0.0611775	0.204068	-0.0442908
YBR084C-A	RPL19A	2	414723	0.683163	0.280604	0.447539	-0.0936669
YBR085W	AAC3	2	416444	0.188241	0.347099	-0.135943	-0.248536
YBR085C-A	YBR085C-A	2	419035	0.373491	0.10406	0.148041	-0.129848
YBR086C	IST2	2	421621	0.270899	-0.380668	0.0262618	0.287169
YBR087W	RFC5	2	424297	-0.0139965	0.0541735	0.450613	-0.194161
YBR088C	POL30	2	425378	0.0563596	0.126355	0.0425792	-0.0776222
YBR089W	YBR089W	2	425482	-0.0930931	-0.137123	0.244992	-0.20038
YBR089C-A	NHP6B	2	426339	0.143261	0.367675	0.324068	0.0742713
YBR090C	YBR090C	2	426695	0.366027	0.740233	0.457516	0.469019
YBR091C	TIM12	2	427319	0.205243	0.243311	0.234198	-0.168396
YBR092C	PHO3	2	428399	-3.16593	-0.195871	0.236229	-0.356739
YBR093C	PHO5	2	430249	-0.269999	-0.334685	-0.139482	-0.875735
YBR094W	PBY1	2	433166	-0.205842	-0.490402	0.352911	-0.280805
YBR095C	RXT2	2	435052	-0.0509515	-0.343632	0.303175	-0.116876
YBR096W	YBR096W	2	436367	0.0840085	-0.422167	0.237644	-0.283957
YBR097W	VPS15	2	439133	0.0727711	0.0801909	0.323665	-0.402061
YBR098W	MMS4	2	442552	0.0176178	0.0177564	0.380135	-0.103837
YBR099C	YBR099C	2	443115	-0.0627469	0.160313	0.058598	-0.117149
YBR099C	YBR099C	2	443115	0.241016	0.121776	0.275939	-0.218283
YBR101C	FES1	2	444257	-0.0497715	-0.13248	0.182319	-0.0779331
YBR102C	EXO84	2	446192	-0.138591	-0.0499284	0.270374	-0.0355531
YBR103W	SIF2	2	448512	0.119441	0.0364125	0.0197245	-0.0898167
YBR103C-A	YBR103C-A	2	449391	0.313637	-0.0188563	0.170155	-0.390528
YBR104W	YMC2	2	450161	0.0607437	0.0527657	0.247027	-0.138111
YBR105C	VID24	2	451425	0.250944	-0.0221933	0.226128	-0.0828447
YBR106W	PHO88	2	452941	0.486166	-0.293586	0.302927	-0.0659401
YBR107C	IML3	2	454161	0.213958	0.303277	0.292164	-0.0117873
YBR108W	AIM3	2	456243	-0.0640344	-0.217359	0.243881	-0.245137
YBR109C	CMD1	2	458140	-0.0967372	0.0266703	0.0596651	-0.377554
YBR110W	ALG1	2	459546	0.0846402	-0.0913466	0.157811	-0.250218
YBR111C	YSA1	2	461525	-0.0196446	0.169937	0.194718	-0.0995897
YBR112C	CYC8	2	464320	-0.0539304	0.0816277	0.101687	-0.138366
YBR113W	YBR113W	2	465807	0.540202	-0.418186	0.255117	0.154923
YBR114W	RAD16	2	468434	0.173939	0.239598	0.356281	-0.188745
YBR115C	LYS2	2	471837	-0.230901	-0.487225	0.0758637	0.000575267
YBR116C	YBR116C	2	474462	-0.139055	-0.0301843	0.0209887	-0.127624
YBR117C	TKL2	2	475414	0.0625037	-0.0465116	0.286713	-0.275456
YBR118W	TEF2	2	478359	2.12533	0.199073	-0.327483	-0.112406
YBR119W	MUD1	2	479830	0.0879134	0.245664	0.121318	-0.107115
YBR120C	CBP6	2	480679	0.0527009	0.157981	0.311669	0.203818
YBR121C	GRS1	2	482365	0.0271102	0.167997	0.239923	-0.338443
YBR122C	MRPL36	2	484236	-0.050431	-0.33166	0.239921	-0.0283332
YBR123C	TFC1	2	485716	-0.0811668	-0.0743653	0.262812	0.0217415
YBR124W	YBR124W	2	486686	-0.0354944	-0.220069	0.215426	-0.15233
YBR125C	PTC4	2	487789	-0.15018	0.0323547	0.236002	-0.0525003
YBR126C	TPS1	2	489648	0.0273419	0.25595	0.227359	-0.232894
YBR127C	VMA2	2	492045	0.524711	-0.077942	0.105325	-0.20273
YBR128C	ATG14	2	493598	-0.0595022	-0.111032	0.0798895	-0.304767
YBR129C	OPY1	2	494846	-0.152748	-0.401398	0.286795	-0.39311
YBR130C	SHE3	2	496230	-0.026033	0.46501	-0.0341973	0.0945908
YBR131W	CCZ1	2	498220	0.038503	0.167295	0.296816	-0.345351
YBR132C	AGP2	2	500547	0.143688	0.141412	0.282741	-0.227447
YBR133C	HSL7	2	503045	-0.448974	-0.691275	0.180377	-0.0896491
YBR134W	YBR134W	2	504443	-0.167421	-0.333803	0.209197	-0.364537
YBR135W	CKS1	2	505080	-0.125689	-0.0918405	0.112787	-0.156941
YBR136W	MEC1	2	509221	-0.0333807	0.0628256	0.439922	-0.087021
YBR137W	YBR137W	2	513313	-0.152375	-0.413941	-0.276289	-0.635169
YBR138C	YBR138C	2	514549	0.0863249	-0.0579266	0.191914	-0.469777
YBR139W	YBR139W	2	516427	0.101629	0.0681258	0.239321	0.021755
YBR140C	IRA1	2	521989	0.0509263	-0.548956	0.232597	0.0896036
YBR141C	BMT2	2	527531	-0.0119378	0.144775	-0.0702549	-0.267154
YBR142W	MAK5	2	529477	0.00833383	0.325509	0.0346732	-0.0778234
YBR143C	SUP45	2	531525	-0.0825683	-0.071583	0.181694	0.0282111
YBR144C	YBR144C	2	533392	-0.147913	-0.0948381	0.430415	-0.158032
YBR145W	ADH5	2	534289	0.215099	0.151062	-0.0644537	-0.148668
YBR146W	MRPS9	2	535678	-1.85489	-0.796514	0.550188	-0.111475
YBR147W	RTC2	2	537020	0.0686913	-0.293594	0.0309449	-0.0771604
YBR148W	YSW1	2	538790	0.326762	0.0118346	-0.398867	0.105596
YBR149W	ARA1	2	540504	-0.260127	-0.612368	0.370193	-0.210047
YBR150C	TBS1	2	542851	0.00472475	0.00942151	0.275223	-0.180546
YBR151W	APD1	2	545503	-0.0849362	-0.146521	0.247376	-0.413733
YBR152W	SPP381	2	546813	-0.183604	-0.086367	0.132358	0.0333005
YBR153W	RIB7	2	547827	0.261853	0.378883	0.188834	0.097278
YBR154C	RPB5	2	548685	0.130553	-0.397103	0.167127	-0.0916913
YBR155W	CNS1	2	550349	0.581002	-0.327462	0.0482136	-0.917765
YBR156C	SLI15	2	552152	-0.116359	0.19783	0.185998	0.124749
YBR157C	ICS2	2	553926	-0.21817	0.380954	-0.215087	-0.18317
YBR158W	AMN1	2	557373	-0.0746094	-0.081458	0.216875	-0.379084
YBR159W	IFA38	2	559206	-0.43905	-0.481369	0.207409	-0.184159
YBR160W	CDC28	2	560526	0.0516962	0.457104	0.065866	0.0763386
YBR161W	CSH1	2	562199	-0.215081	-0.164051	0.0891199	-0.322229
YBR162C	TOS1	2	563886	-0.0883592	-0.0522785	-0.0508404	-0.365961
YBR162W-A	YSY6	2	565329	-0.136812	-0.0116989	0.179323	-0.220013
YBR163W	EXO5	2	566601	-0.293405	-0.27172	-0.0887581	-0.572159
YBR164C	ARL1	2	568150	0.166196	-0.0419513	0.194241	-0.28662
YBR165W	UBS1	2	569268	-0.555373	-0.457088	-0.211791	-0.506944
YBR166C	TYR1	2	570521	0.0756733	-0.131343	0.228078	-0.516628
YBR167C	POP7	2	571679	0.0446501	0.170521	0.235944	0.087423
YBR168W	PEX32	2	572991	-0.085776	-0.402411	0.352676	-0.142331
YBR169C	SSE2	2	574955	-0.279914	-0.0348088	0.357352	-0.0980614
YBR170C	NPL4	2	577215	-0.422279	-0.253665	0.0452004	-0.11191
YBR171W	SEC66	2	578674	-0.0668037	0.0219145	0.322234	-0.0309047
YBR172C	SMY2	2	580261	-0.0348115	-0.0500075	0.293366	-0.0577075
YBR173C	UMP1	2	581949	-0.133513	-0.206977	-0.0471655	-0.321902
YBR174C	YBR174C	2	582495	0.0261622	-0.116548	0.249732	0.00909679
YBR175W	SWD3	2	582881	-0.0949969	-0.0459749	0.21391	0.010654
YBR176W	ECM31	2	584189	-0.456623	-0.719208	0.321251	-0.208688
YBR177C	EHT1	2	585484	-0.145341	-0.291465	0.153207	-0.237866
YBR178W	YBR178W	2	586258	0.168141	0.0232659	0.338421	-0.11002
YBR179C	FZO1	2	587830	0.00033118	0.138917	0.249183	-0.00354528
YBR180W	DTR1	2	590600	-0.433233	-0.658917	0.432948	0.275869
YBR181C	RPS6B	2	592243	0.33256	0.227388	0.195535	-0.0814242
YBR182C	SMP1	2	594185	0.123182	0.092511	0.0330455	-0.122286
YBR183W	YPC1	2	596590	0.0324824	-0.191828	0.0831155	-0.282313
YBR184W	YBR184W	2	598148	-0.205829	-0.0728371	0.358353	-0.100178
YBR185C	MBA1	2	599541	-0.145238	-0.0536526	0.172659	0.0715865
YBR186W	PCH2	2	601456	0.140248	0.358475	0.405826	0.159078
YBR187W	GDT1	2	603055	0.175237	-0.0144069	0.229006	0.0631399
YBR188C	NTC20	2	603896	-0.0383085	-0.0929962	0.467322	-0.0608109
YBR189W	RPS9B	2	605008	0.254322	0.130112	0.0933282	0.0654552
YBR190W	YBR190W	2	606121	-0.324738	0.112064	0.0940479	0.107178
YBR191W	RPL21A	2	606705	-0.00931638	-0.271346	0.255352	-0.0147904
YBR192W	RIM2	2	608218	-0.280082	-0.491194	-0.159088	-0.148514
YBR193C	MED8	2	609417	0.0228576	-0.19043	0.204919	-0.119908
YBR194W	AIM4	2	610223	0.370712	0.526228	0.852004	0.376168
YBR195C	MSI1	2	611248	0.0542615	0.0118441	-0.0580771	-0.149139
YBR196C	PGI1	2	613068	1.41082	-0.359669	-0.0476859	-0.444301
YBR197C	YBR197C	2	615529	-0.0698666	-0.127489	0.0395774	-0.274713
YBR198C	TAF5	2	617325	-0.281631	-0.0245367	0.0236298	0.0170213
YBR199W	KTR4	2	619606	0.0422048	0.0551524	0.293427	-0.361809
YBR200W	BEM1	2	621699	-0.0685092	-0.239635	0.108088	-0.611716
YBR201W	DER1	2	623893	0.224992	-0.170041	0.14897	-0.234559
YBR202W	MCM7	2	627040	-0.120342	-0.0109936	0.185119	-0.104964
YBR203W	COS111	2	630555	0.0697149	-0.0600418	0.324061	-0.400029
YBR204C	LDH1	2	632817	-0.0558806	0.0382684	0.365637	-0.173921
YBR205W	KTR3	2	634229	-0.160726	0.0395481	0.203977	-0.0280288
YBR206W	YBR206W	2	634762	-0.0103578	-0.247149	0.288776	-0.207145
YBR207W	FTH1	2	635844	0.061425	0.551279	-0.163767	0.352943
YBR208C	DUR1,2	2	639456	0.0572296	-0.398603	0.237108	-0.210303
YBR209W	YBR209W	2	642741	-0.0330093	0.273749	0.137762	-0.0563247
YBR210W	ERV15	2	645764	-0.141342	0.199199	0.22735	0.0950972
YBR211C	AME1	2	646645	0.134819	-0.206213	0.205096	-0.189735
YBR212W	NGR1	2	648895	-0.0988904	-0.253183	0.263954	-0.193406
YBR213W	MET8	2	650780	0.190812	-0.0463026	0.265921	-0.0514952
YBR214W	SDS24	2	652206	-0.119565	0.102566	0.135056	0.242591
YBR215W	HPC2	2	654336	0.361874	-0.215281	0.178274	-0.0461882
YBR216C	YBP1	2	656588	-0.218622	-0.33744	0.630917	-0.359492
YBR217W	ATG12	2	658112	-0.205511	-0.379355	0.232046	-0.146077
YBR218C	PYC2	2	660478	-0.000182126	0.224638	0.309399	0.035241
YBR219C	YBR219C	2	662901	-0.124038	0.371115	-0.180615	-0.201027
YBR220C	YBR220C	2	663836	-0.122354	0.0765679	0.112954	0.0927764
YBR221C	PDB1	2	665703	0.462262	-0.014603	-0.104241	-0.0566526
YBR222C	PCS60	2	667535	-0.327769	-0.724089	0.264172	-0.403288
YBR223C	TDP1	2	669480	0.0197762	0.115593	0.0923727	-0.199193
YBR224W	YBR224W	2	670382	-0.207091	-0.37599	0.218847	-0.169876
YBR225W	YBR225W	2	671978	-0.0438285	-0.053977	0.267679	0.0413654
YBR226C	YBR226C	2	673360	-0.312324	-0.61339	-0.049642	-0.544861
YBR227C	MCX1	2	674353	-0.0138747	0.210702	0.327012	0.104558
YBR228W	SLX1	2	675770	-0.0402022	-0.038049	0.280662	-0.0882015
YBR229C	ROT2	2	677789	-0.933304	-0.638697	-0.298552	-0.547566
YBR230C	OM14	2	679799	-0.129732	-0.108017	0.180453	-0.403644
YBR231C	SWC5	2	682634	-0.0207623	-0.00348543	0.0628159	-0.142368
YBR232C	YBR232C	2	683552	-0.0200623	-0.048262	-0.22017	-0.0607343
YBR233W	PBP2	2	684048	0.0868274	0.0850478	0.385887	0.0655378
YBR233W-A	DAD3	2	685119	-0.596191	-0.269849	-0.213267	-0.170394
YBR234C	ARC40	2	686015	-0.751874	0.0640901	0.130172	-0.429725
YBR235W	VHC1	2	688582	0.383881	0.0169373	0.212872	-0.212342
YBR236C	ABD1	2	691038	-0.192479	-0.129944	0.230456	-0.173194
YBR237W	PRP5	2	693243	0.000570237	0.201994	0.304924	-0.213198
YBR238C	YBR238C	2	696204	0.105806	0.270396	0.218011	-0.453222
YBR239C	ERT1	2	699148	-0.15395	-0.253206	0.331084	-0.206272
YBR240C	THI2	2	701166	0.0470824	-0.057249	0.210877	-0.0644444
YBR241C	YBR241C	2	703322	0.0735304	0.387772	-0.244983	-0.379195
YBR242W	YBR242W	2	705028	0.287894	0.427819	0.0869613	0.13442
YBR243C	ALG7	2	706120	-0.187083	-0.327483	0.00723662	-0.137705
YBR244W	GPX2	2	707772	-0.0112656	-0.255294	0.169672	-0.425936
YBR245C	ISW1	2	709844	-0.196351	0.101764	0.335053	-0.149996
YBR246W	RRT2	2	712172	-0.0666721	-0.0557795	0.406246	-0.0278837
YBR247C	ENP1	2	713729	0.0158273	-0.281196	0.0958223	0.153061
YBR248C	HIS7	2	715636	-0.546429	0.0627276	0.328202	-0.0485728
YBR249C	ARO4	2	717438	0.0616116	-0.171592	0.12809	-0.0162514
YBR250W	SPO23	2	719818	-0.269516	-0.400285	-0.0258253	-0.299142
YBR251W	MRPS5	2	721851	0.118649	-0.257328	0.292475	-0.215897
YBR252W	DUT1	2	722832	0.0349788	-0.257154	0.191651	-0.130433
YBR253W	SRB6	2	723452	-0.124097	-0.270347	0.171486	-0.202382
YBR254C	TRS20	2	723999	-0.101838	-0.0546287	0.192031	-0.174145
YBR255W	MTC4	2	725498	-0.0353239	0.0110347	0.154938	-0.163525
YBR255C-A	YBR255C-A	2	726846	-0.307495	-0.3815	0.372565	0.559163
YBR256C	RIB5	2	727744	-0.0351001	-0.250584	0.403798	-0.167901
YBR257W	POP4	2	729304	0.189407	0.296557	0.2945	-0.042551
YBR258C	SHG1	2	729948	-0.277137	-0.265328	-0.428003	-0.42197
YBR259W	YBR259W	2	731420	-0.0770194	-0.172832	0.0210046	-0.229642
YBR260C	RGD1	2	733639	-0.145811	0.0807203	0.118114	0.117608
YBR261C	TAE1	2	735181	0.303805	0.0966706	0.221938	0.363783
YBR262C	MIC12	2	735880	0.104766	-0.0229461	0.0573814	-0.242115
YBR263W	SHM1	2	737000	0.333192	-0.0210269	0.0330775	0.0186152
YBR264C	YPT10	2	738069	-0.0829709	-0.0882427	0.297353	-0.00798131
YBR265W	TSC10	2	739063	-0.000782504	-0.157298	0.155014	0.0102648
YBR266C	SLM6	2	740162	-0.141076	0.0317199	0.320749	-0.215376
YBR267W	REI1	2	740431	0.286887	0.192566	0.203756	0.136041
YBR268W	MRPL37	2	741457	0.0300468	0.0839217	0.197684	0.109818
YBR269C	SDH8	2	742368	-0.160032	-0.30732	0.150686	-0.344808
YBR270C	BIT2	2	743579	-0.521968	-0.34772	-0.352219	-0.852014
YBR271W	EFM2	2	745481	-0.0333508	-0.306604	0.144127	-0.253232
YBR272C	HSM3	2	747082	-0.208785	-0.373896	0.0299499	-0.216276
YBR273C	UBX7	2	748716	0.0363153	-0.15899	0.278051	-0.0737198
YBR274W	CHK1	2	750385	0.0731979	-0.103991	0.279471	-0.254561
YBR275C	RIF1	2	754231	0.0567744	-0.111898	0.254633	-0.26422
YBR276C	PPS1	2	758831	0.00773745	0.0753773	0.144225	-0.15964
YBR277C	YBR277C	2	760415	-0.102347	-0.302655	0.268964	-0.282846
YBR278W	DPB3	2	760596	0.0140639	-0.199829	0.0832386	-0.1398
YBR279W	PAF1	2	761925	-0.0215416	-0.166602	0.231626	-0.220095
YBR280C	SAF1	2	763740	-0.128671	-0.250156	0.237713	-0.0254785
YBR281C	DUG2	2	766288	0.662191	-0.15884	0.291624	-0.192245
YBR282W	MRPL27	2	768460	0.327891	0.309587	-0.00752938	-0.123943
YBR283C	SSH1	2	769679	-0.68154	-0.590386	-0.716521	-0.83175
YBR284W	YBR284W	2	772435	0.109737	0.0291542	0.199068	-0.274063
YBR285W	YBR285W	2	774139	-0.075658	0.0583762	0.192202	-0.0195938
YBR286W	APE3	2	775506	-0.0212361	-0.249932	0.137253	0.0611641
YBR287W	YBR287W	2	777212	0.136457	-0.296802	-0.0477702	-0.252179
YBR288C	APM3	2	778737	-0.383721	-0.218963	0.211647	-0.0978368
YBR289W	SNF5	2	781025	-0.0789605	-0.202269	0.218743	-0.0683139
YBR290W	BSD2	2	783073	-0.0926876	-0.269141	0.300175	-0.194962
YBR291C	CTP1	2	784122	0.198871	-0.144622	0.22443	-0.130251
YBR292C	YBR292C	2	784887	0.199305	0.0523162	0.075272	0.0738859
YBR293W	VBA2	2	787718	0.157461	0.0518488	0.00136734	-0.236728
YBR294W	SUL1	2	790524	-0.195892	-0.23978	0.159096	-0.111186
YBR295W	PCA1	2	794674	-0.0538165	0.0241907	0.00913403	-0.0800347
YBR296C	PHO89	2	797660	0.0495051	-0.00631133	0.187353	-0.115881
YBR297W	MAL33	2	801226	-0.817936	-2.20941	-0.327986	0.439892
YBR298C	MAL31	2	803553	0.451445	-0.0560034	-0.235471	-0.381487
YBR299W	MAL32	2	806228	0.510356	-0.0224798	0.256041	0.708202
YBR300C	YBR300C	2	808848	0.742316	0.111724	0.40261	0.545711
YBR301W	PAU24	2	809238	0.955117	0.345292	0.0918492	0.329428
YBR302C	COS2	2	810909	-0.0474983	0.367063	0.0777029	0.432377
YCL076W	YCL076W	3	1763	-4.74512	-6.28497	-0.856958	0.230158
YCL073C	GEX1	3	7402	-5.98294	-6.78913	-0.462897	0.621994
YCL069W	VBA3	3	10394	-3.85457	-4.32724	-0.722094	0.243489
YCL068C	YCL068C	3	11894	-1.08241	-0.518161	-0.0324026	0.853116
YCL067C	HMLALPHA2	3	12702	0.493478	-0.269463	-0.547913	0.563192
YCL066W	HMLALPHA1	3	13545	0.0466571	-0.502539	-0.978598	0.329433
YCL065W	YCL065W	3	13935	-1.93583	-2.20118	0.042712	0.477299
YCL064C	CHA1	3	16339	-0.275985	0.803703	-0.091835	0.371922
YCL063W	VAC17	3	17925	-0.629589	-0.0687991	-0.150644	0.683008
YCL061C	MRC1	3	20461	-0.600053	-0.0417466	-0.161556	0.344205
YCL059C	KRR1	3	22904	0.752161	0.00202952	-0.104578	0.393635
YCL058C	FYV5	3	23752	-0.571002	-0.228436	-0.437697	0.229687
YCL057C-A	MIC10	3	24178	-0.148686	0.485968	-0.0361939	0.707976
YCL057W	PRD1	3	25837	0.648469	0.15088	-0.168332	0.385682
YCL056C	PEX34	3	27142	-0.477884	0.0169709	-0.378883	0.300346
YCL055W	KAR4	3	28432	1.32686	0.350042	-0.477985	0.374301
YCL054W	SPB1	3	32711	-0.0768308	0.141567	-0.139785	0.506606
YCL052C	PBN1	3	34768	-0.570784	-0.710705	0.168543	0.438031
YCL051W	LRE1	3	36740	-0.706003	-0.00271464	-0.141948	0.604885
YCL050C	APA1	3	38318	-0.56425	-0.295813	-0.00769614	0.452289
YCL049C	YCL049C	3	40255	-0.57446	0.253284	-0.0252473	0.605092
YCL048W	SPS22	3	42860	-0.210021	0.0595681	0.000238175	0.514696
YCL047C	POF1	3	44049	-0.368184	-0.211265	-0.0005844	0.522349
YCL045C	EMC1	3	45764	-0.405849	-0.109032	-0.240297	0.214421
YCL046W	YCL046W	3	46801	-0.256898	0.224225	-0.0338616	0.333428
YCL044C	MGR1	3	47737	-0.433925	-0.0533264	-0.152232	0.485928
YCL043C	PDI1	3	49437	-0.392698	0.655307	-0.210203	0.550368
YCL041C	YCL041C	3	50380	-0.280772	-0.00140075	0.0601839	0.425889
YCL042W	YCL042W	3	50763	-0.263316	0.154703	-0.0766688	0.554833
YCL040W	GLK1	3	51589	-0.359304	0.11479	-0.167639	0.430107
YCL039W	GID7	3	53763	-0.748179	-0.987895	-0.0333167	0.384009
YCL038C	ATG22	3	55734	-0.242179	-0.280467	0.0915964	0.486267
YCL037C	SRO9	3	58026	-0.293763	0.199039	-0.253394	0.318796
YCL036W	GFD2	3	59876	-0.38296	0.187081	-0.114428	0.538411
YCL035C	GRX1	3	61007	-0.389607	0.174287	-0.208199	0.444311
YCL034W	LSB5	3	62190	-0.535474	0.232772	-0.394804	0.612324
YCL033C	MXR2	3	63029	-0.278981	0.0786256	-0.059091	0.37295
YCL032W	STE50	3	63961	-0.43257	0.117555	-0.120862	0.53594
YCL031C	RRP7	3	65121	-0.306317	0.0414832	0.0741082	0.0758386
YCL030C	HIS4	3	67133	-0.324538	0.225075	-0.162152	0.434183
YCL029C	BIK1	3	69260	-0.452723	-0.127641	0.0408588	0.44938
YCL028W	RNQ1	3	70758	0.197543	0.176678	0.159473	0.483288
YCL027W	FUS1	3	72572	0.115782	0.0448413	0.158595	0.534397
YCL026C-B	HBN1	3	73695	-0.721678	0.138549	-0.540111	0.165135
YCL026C-A	FRM2	3	74994	-0.559686	-0.0824711	-0.296176	0.163229
YCL025C	AGP1	3	76968	-0.477725	-0.349904	-0.276141	0.0668977
YCL023C	YCL023C	3	79122	-0.7163	-0.470726	-0.378344	0.217599
YCL024W	KCC4	3	80718	-0.406477	0.00472018	0.0323153	0.417985
YCL022C	YCL022C	3	81827	-0.638896	-0.690575	-0.403686	0.010377
YCL021W-A	YCL021W-A	3	83808	-0.327592	0.0461004	-0.624187	0.410526
YCL018W	LEU2	3	91871	-0.257111	0.0703248	-0.111546	0.533999
YCL017C	NFS1	3	93523	-0.25701	-0.0841083	-0.19424	0.300006
YCL016C	DCC1	3	95192	-0.451526	-0.183751	-0.118706	0.408579
YCL014W	BUD3	3	98736	-0.294626	0.101424	-0.0709178	0.282757
YCL011C	GBP2	3	102716	-0.200614	0.124254	-0.0928116	0.406307
YCL010C	SGF29	3	103960	0.0336249	0.0299336	-0.307502	1.16623
YCL009C	ILV6	3	105083	0.0676585	0.0707635	-0.146743	0.609342
YCL008C	STP22	3	106274	-0.763867	0.0418082	-0.187816	1.05892
YCL007C	YCL007C	3	107170	-0.158822	0.0217499	-0.0288905	0.337067
YCL005W	LDB16	3	108406	-0.405212	-0.185231	-0.226861	0.483172
YCL004W	PGS1	3	109887	-0.199368	0.170199	-0.166947	0.47342
YCL002C	YCL002C	3	111241	-0.452497	-0.455706	-0.0629374	0.307011
YCL001W	RER1	3	112199	-0.488755	-0.0940783	-0.0420757	0.41706
YCL001W-A	YCL001W-A	3	113310	-0.375552	0.0326671	-0.121042	0.177741
YCL001W-B	YCL001W-B	3	113897	-0.163405	0.113001	-0.455624	0.337497
YCR001W	YCR001W	3	115842	-0.498366	-0.325659	-0.161212	0.207409
YCR002C	CDC10	3	117864	-0.443435	-0.0297105	0.000954056	0.391112
YCR003W	MRPL32	3	118895	-0.386097	-0.157588	-0.0147823	0.250671
YCR004C	YCP4	3	119946	0.280461	-0.133416	-0.119134	0.484445
YCR005C	CIT2	3	121637	-0.429384	-0.316369	-0.174421	0.282662
YCR006C	YCR006C	3	122766	-0.36702	-0.322534	-0.0842982	0.384042
YCR007C	YCR007C	3	126370	-0.219069	0.344337	-0.0229165	0.857867
YCR008W	SAT4	3	129375	0.323541	0.480214	-0.14577	0.527149
YCR009C	RVS161	3	131143	-0.463043	-0.0787397	-0.0937066	0.294692
YCR010C	ADY2	3	132698	-0.513961	-0.197438	-0.163835	0.323132
YCR011C	ADP1	3	135298	-0.411199	-0.0382677	-0.107911	0.53024
YCR012W	PGK1	3	138371	0.737119	0.189128	-0.150259	0.467279
YCR013C	YCR013C	3	138725	0.137971	0.0322958	-0.295841	0.177301
YCR014C	POL4	3	140059	-0.747991	-0.338172	-0.274278	0.271319
YCR015C	CTO1	3	141693	-0.522143	0.0702311	-0.49411	0.387051
YCR016W	YCR016W	3	144070	-0.442241	-0.0437535	-0.0143833	0.431825
YCR017C	CWH43	3	146203	-0.456963	0.0225786	-0.0376337	0.576061
YCR018C	SRD1	3	148570	-0.483829	0.0630354	0.0684983	0.553411
YCR018C-A	YCR018C-A	3	151735	0.226646	-0.569658	0.341705	0.379507
YCR019W	MAK32	3	153382	-0.494841	0.134042	-0.507213	0.308513
YCR020C	PET18	3	154335	-0.390086	-0.185251	-0.0416696	0.42343
YCR020C-A	MAK31	3	154963	-0.411757	0.145003	-0.257639	0.360922
YCR020W-B	HTL1	3	155438	-0.57559	-0.219595	-0.429567	0.461885
YCR021C	HSP30	3	156608	-0.290372	-0.317218	0.669196	0.593644
YCR022C	YCR022C	3	157593	-0.221808	0.128707	0.348776	0.781181
YCR023C	YCR023C	3	159455	-0.767703	0.0572265	0.00212701	0.664832
YCR024C	SLM5	3	161483	-0.576933	0.217643	-0.258017	0.518944
YCR024C-A	PMP1	3	163006	0.861156	-0.0384414	-0.148602	0.249208
YCR025C	YCR025C	3	163651	-0.150983	0.271989	-0.00506969	0.365308
YCR026C	NPP1	3	165225	-0.186082	0.13947	-0.0281088	0.421587
YCR027C	RHB1	3	167684	-0.368042	-0.150012	0.0695526	0.66664
YCR028C	FEN2	3	171655	-0.552555	-0.0294641	-0.205539	0.51403
YCR028C-A	RIM1	3	173195	-0.49782	-0.275554	-0.307221	0.253489
YCR030C	SYP1	3	175132	-0.268378	0.00920547	-0.0194427	0.670704
YCR031C	RPS14A	3	177860	0.454785	-0.616277	-0.0831541	0.463885
YCR032W	BPH1	3	182771	-0.318901	0.372241	-0.188238	0.46897
YCR033W	SNT1	3	188329	-0.839993	0.126518	-0.128302	0.301441
YCR034W	ELO2	3	191113	0.240202	-0.0662862	-0.0812976	0.171596
YCR035C	RRP43	3	192426	-0.336508	-0.00645704	0.0251702	0.861308
YCR036W	RBK1	3	193797	-0.242017	0.180331	-0.214813	0.446531
YCR037C	PHO87	3	195799	-0.731936	-0.0730871	-0.0168169	0.635579
YCR038C	BUD5	3	198585	-0.429059	-0.156642	-0.236237	0.35212
YCR038W-A	YCR038W-A	3	199355	-1.43711	-1.00693	-0.151001	0.704554
YCR039C	MATALPHA2	3	199862	0.504189	-0.334843	-0.569358	0.487109
YCR040W	MATALPHA1	3	200705	0.0972311	-0.510399	-0.976697	0.315755
YCR041W	YCR041W	3	201077	0.0987277	-0.2163	-0.0768029	0.13099
YCR042C	TAF2	3	203285	0.469837	0.077862	-0.189977	0.387424
YCR043C	YCR043C	3	206452	0.498095	-0.513029	0.0198104	0.174592
YCR044C	PER1	3	207413	0.678341	-0.0543052	-0.313808	0.0777659
YCR045C	RRT12	3	208872	0.896114	-0.302497	0.107153	0.814184
YCR046C	IMG1	3	210168	0.619835	0.39414	-0.135399	0.688759
YCR047C	BUD23	3	211131	0.62654	0.392366	-0.184929	0.310886
YCR049C	YCR049C	3	212094	0.388607	0.222002	-0.267957	0.498514
YCR048W	ARE1	3	212845	0.336862	-0.085342	-0.157479	-0.268218
YCR050C	YCR050C	3	213618	0.483574	0.144976	-0.0679624	0.18724
YCR051W	YCR051W	3	214405	0.506118	0.264083	-0.15924	0.713752
YCR052W	RSC6	3	215719	0.614544	0.111321	-0.272619	0.543905
YCR053W	THR4	3	217469	0.628144	-0.0438935	-0.202177	0.344241
YCR054C	CTR86	3	219221	0.533367	0.323163	-0.0447438	0.195398
YCR057C	PWP2	3	221842	0.433841	-0.0327549	-0.0382558	0.45909
YCR059C	YIH1	3	223842	0.273847	0.373358	-0.318913	0.642062
YCR060W	TAH1	3	224566	0.737367	0.269295	-0.0635681	0.216112
YCR061W	YCR061W	3	226510	0.521446	0.0967904	-0.271971	0.372308
YCR064C	YCR064C	3	228300	0.42207	0.232425	-0.167583	0.402047
YCR063W	BUD31	3	228554	0.548171	0.236702	-0.0625156	0.1973
YCR065W	HCM1	3	230157	0.429536	0.290246	-0.178432	0.470312
YCR066W	RAD18	3	232231	0.228362	0.212217	-0.177628	0.941105
YCR067C	SED4	3	234723	0.613361	0.00609471	-0.169403	0.443298
YCR068W	ATG15	3	237995	0.61407	0.184175	-0.119627	0.229682
YCR069W	CPR4	3	239533	0.56814	0.207889	-0.0592395	0.248547
YCR071C	IMG2	3	240323	0.41344	0.135267	-0.0949429	0.225522
YCR072C	RSA4	3	241578	0.646916	0.248559	-0.133588	0.472028
YCR073C	SSK22	3	244585	0.550435	0.291477	-0.141893	0.646095
YCR073W-A	SOL2	3	247436	0.505128	0.0854594	-0.241019	0.292911
YCR075C	ERS1	3	248424	0.747213	0.1392	-0.109011	0.321989
YCR076C	FUB1	3	249669	0.721023	0.359268	-0.157735	-0.0698823
YCR077C	PAT1	3	251433	0.56779	0.11785	-0.063403	0.443984
YCR079W	PTC6	3	253509	0.604106	0.285179	-0.0776554	0.315151
YCR081W	SRB8	3	256512	0.656579	0.0586461	-0.15411	0.302885
YCR082W	AHC2	3	259076	0.295014	-0.781599	-0.044404	0.306071
YCR083W	TRX3	3	259769	0.552559	-0.0977011	-0.172857	0.390715
YCR084C	TUP1	3	261381	0.477834	0.0999044	-0.24004	0.28272
YCR085W	YCR085W	3	263092	0.634902	0.324261	-0.34935	0.113132
YCR086W	CSM1	3	263678	0.541433	0.319595	-0.129808	0.462474
YCR087W	YCR087W	3	264233	0.564152	0.377389	-0.622362	0.311553
YCR087C-A	YCR087C-A	3	264236	0.604807	0.293068	-0.151827	0.304
YCR088W	ABP1	3	265957	0.52025	0.213245	-0.0864535	0.538974
YCR089W	FIG2	3	269848	0.579781	-0.148999	-0.281837	0.239219
YCR090C	YCR090C	3	272589	0.211619	0.119737	-0.249869	0.537835
YCR091W	KIN82	3	275485	0.387464	0.538385	-0.430621	0.726042
YCR092C	MSH3	3	278292	0.693484	0.233629	-0.170241	0.36231
YCR093W	CDC39	3	283280	0.626501	0.0906484	-0.0343693	0.387526
YCR094W	CDC50	3	287349	0.737177	0.18924	-0.124029	0.42322
YCR095C	OCA4	3	288714	0.367525	-0.150892	-0.244749	0.268643
YCR096C	HMRA2	3	293358	0.514265	-0.246541	-0.543845	0.538377
YCR097W	HMRA1	3	294078	0.568965	-0.00504454	-0.766347	1.10391
YCR097W-A	YCR097W-A	3	294572	0.00797598	-0.54938	-0.479332	0.621519
YCR098C	GIT1	3	297827	0.502302	-0.656081	-5.95795	0.772914
YCR099C	YCR099C	3	301065	-0.179849	-1.35979	-4.98414	0.24176
YCR100C	YCR100C	3	301746	-0.339421	-0.655874	-6.78607	0.505351
YCR101C	YCR101C	3	302756	-0.160478	-0.19135	-6.75729	0.328081
YCR102C	YCR102C	3	304914	1.67664	0.50994	0.6397	0.974231
YCR102W-A	YCR102W-A	3	306833	1.02095	-0.235261	-0.0832829	0.650342
YCR104W	PAU3	3	307988	0.667294	-0.011686	-0.306167	0.113813
YCR105W	ADH7	3	309612	-6.21833	-1.70489	-6.9107	0.679812
YCR106W	RDS1	3	312207	-6.05203	-0.91137	-6.81746	0.675099
YCR107W	AAD3	3	314435	-4.37198	-1.21606	-4.84801	0.532242
YDL248W	COS7	4	2377	-2.00445	-2.31049	0.131019	0.97424
YDL247W-A	YDL247W-A	4	3799	0.230471	-1.87656	-1.76552	-1.51484
YDL247W	MPH2	4	6899	0.334074	-5.1136	-5.10636	-5.12086
YDL246C	SOR2	4	9219	0.853317	-1.87223	-2.05921	-4.71691
YDL245C	HXT15	4	12508	-0.013256	-1.4244	-0.303829	-0.311573
YDL244W	THI13	4	16715	-0.315321	-0.820322	-0.416774	0.517719
YDL243C	AAD4	4	18071	-0.143328	-0.168683	-0.0581823	0.547461
YDL242W	YDL242W	4	19135	-0.30762	-0.300248	-0.290178	-0.244707
YDL241W	YDL241W	4	20820	0.108668	-0.385193	-0.722594	-0.470368
YDL240C-A	YDL240C-A	4	22539	-0.284068	-0.063892	-0.0584388	0.103763
YDL240W	LRG1	4	24349	-0.0825981	-0.103628	-0.00217967	-0.248858
YDL239C	ADY3	4	27589	1.14898	-0.378542	-0.0408781	-0.313219
YDL238C	GUD1	4	29719	0.0601011	0.0105958	0.136045	0.189186
YDL237W	AIM6	4	31243	0.228931	-0.149927	-0.068587	-0.0733673
YDL236W	PHO13	4	32765	-0.485664	-0.332043	-0.0564322	0.288194
YDL235C	YPD1	4	33666	-0.180467	-0.243689	-0.0156043	-0.166995
YDL234C	GYP7	4	35357	-0.0740618	-0.177021	-0.213851	-0.210788
YDL233W	MFG1	4	37485	0.0459767	-0.0710273	-0.379487	-0.212776
YDL232W	OST4	4	38542	0.0132049	-0.108265	-0.0690958	-0.0180862
YDL231C	BRE4	4	40555	0.471025	0.382685	0.561905	0.400181
YDL230W	PTP1	4	43203	-0.196345	-0.278121	-0.350424	-0.277897
YDL229W	SSB1	4	44985	0.303008	0.231165	0.0140945	0.284002
YDL228C	YDL228C	4	45597	0.550448	-0.464786	-0.0267964	0.00920589
YDL227C	HO	4	47151	-0.510987	-0.281171	-0.708879	-0.116485
YDL226C	GCS1	4	51644	0.159436	0.0449016	-0.0913779	-0.046902
YDL225W	SHS1	4	53272	0.0316698	0.0235906	-0.0589119	-0.0070853
YDL224C	WHI4	4	55371	-0.014884	-0.0291473	-0.0835898	0.0198694
YDL223C	HBT1	4	58835	0.0367304	0.250826	0.0380838	0.269339
YDL222C	FMP45	4	61336	1.06856	0.704909	1.04991	1.46635
YDL221W	YDL221W	4	62286	0.0332803	0.0995959	-0.0308922	0.0109942
YDL220C	CDC13	4	63631	-0.0185601	0.076656	-0.0455446	-0.0731597
YDL219W	DTD1	4	65503	-0.173351	-0.0504195	0.0526408	-0.173524
YDL218W	YDL218W	4	66969	-0.0137431	0.283011	0.236745	0.349197
YDL217C	TIM22	4	68294	-0.0566446	0.0211984	0.10088	-0.0831025
YDL216C	RRI1	4	69658	-0.0507764	0.0232411	-0.255269	-0.0908034
YDL215C	GDH2	4	72279	-0.16345	-0.342517	-0.371656	-0.0981749
YDL214C	PRR2	4	75495	-0.0641738	-0.09713	-0.079446	0.186639
YDL213C	NOP6	4	77627	0.172665	0.137601	0.0373026	0.0383532
YDL212W	SHR3	4	78742	0.0272721	-0.40853	-0.168801	-0.248788
YDL211C	YDL211C	4	79853	0.0299397	0.0921918	0.081504	-0.378872
YDL210W	UGA4	4	85127	-0.0255794	-0.0659525	0.0510156	0.0514058
YDL209C	CWC2	4	86716	-0.1919	-0.0993158	0.0920651	0.0711594
YDL208W	NHP2	4	87747	-0.0217975	-0.310958	-0.0011823	-0.177544
YDL207W	GLE1	4	89056	0.000913711	0.216699	0.231301	0.124964
YDL206W	YDL206W	4	91320	-0.227051	-0.0669442	0.18817	-0.284926
YDL205C	HEM3	4	93253	-0.100607	0.0191724	0.034424	0.235772
YDL204W	RTN2	4	95195	-0.172409	0.0135927	-0.287712	-0.36832
YDL203C	ACK1	4	97017	0.00201293	0.064288	-0.00074223	-0.015721
YDL202W	MRPL11	4	98849	-0.0370276	-0.354623	-0.0507188	-0.139139
YDL201W	TRM8	4	99991	-0.0308607	0.105536	0.066509	0.0540881
YDL200C	MGT1	4	100784	0.180698	-0.0587501	-0.115488	-0.190509
YDL199C	YDL199C	4	102321	-0.122738	-0.315785	0.130528	-0.0588936
YDL198C	GGC1	4	104100	0.0879063	0.130082	-0.273447	-0.103187
YDL197C	ASF2	4	105705	-0.190026	0.0147183	0.139854	0.429533
YDL196W	YDL196W	4	106905	-0.169197	0.00594508	0.0656107	-0.11032
YDL195W	SEC31	4	109118	0.0189377	-0.10286	-0.492264	0.0496098
YDL194W	SNF3	4	112907	0.363362	-0.0359609	0.00157708	-0.152783
YDL193W	NUS1	4	115235	0.135932	-0.136339	0.0638683	-0.0640598
YDL192W	ARF1	4	116593	0.368117	-0.276951	-0.0388405	-0.189569
YDL191W	RPL35A	4	118090	0.970102	-0.322806	0.00396192	-0.244866
YDL190C	UFD2	4	120149	0.0844194	-0.170005	0.249879	-0.036836
YDL189W	RBS1	4	122902	0.264298	0.136737	0.130866	-0.118065
YDL188C	PPH22	4	124431	0.450707	-0.172822	0.0521728	-0.301827
YDL187C	YDL187C	4	125673	0.0781552	-0.602151	-0.0879909	-0.449627
YDL186W	YDL186W	4	126032	0.313613	0.284543	-0.315192	0.0908508
YDL185C-A	YDL185C-A	4	126721	0.5979	-0.181925	0.0525025	-0.774935
YDL185W	VMA1	4	128394	0.566988	-0.0487496	0.109883	-0.279872
YDL184C	RPL41A	4	130445	-0.0277207	0.0704277	0.0994792	0.0697612
YDL183C	YDL183C	4	131352	0.817842	0.0458661	0.0571751	-0.135474
YDL182W	LYS20	4	134080	1.07581	0.158179	-0.470112	-0.222351
YDL181W	INH1	4	135307	-0.0924699	0.07766	0.0446007	0.170314
YDL180W	YDL180W	4	136717	-0.0397979	-0.119966	0.0512714	-0.0849689
YDL179W	PCL9	4	138748	0.0491298	0.0404298	-0.0319602	-0.184141
YDL178W	DLD2	4	140318	-0.519811	-0.869196	-0.13254	-0.610472
YDL177C	YDL177C	4	141465	-0.424743	-0.287828	0.027856	-0.255396
YDL176W	YDL176W	4	143160	-0.498792	-0.291777	-0.0043233	-0.276981
YDL175C	AIR2	4	145001	-0.266212	-0.0728349	0.00175755	-0.12746
YDL174C	DLD1	4	146707	-0.158276	0.376373	-0.46376	-0.00890142
YDL173W	PAR32	4	148634	-0.00613297	-0.0186355	0.102267	-0.105151
YDL172C	YDL172C	4	148846	-0.0275542	-0.0949265	-0.180586	-0.0941024
YDL171C	GLT1	4	152421	0.37962	0.0724709	0.0483255	-0.0361637
YDL170W	UGA3	4	157111	0.189011	-0.186976	0.00159152	-0.262886
YDL169C	UGX2	4	158399	-0.194985	-0.347443	-0.334587	-0.432457
YDL168W	SFA1	4	160184	0.403659	0.408703	0.203174	0.0623666
YDL167C	NRP1	4	162074	-0.186011	0.0996799	-0.384736	-0.0938038
YDL166C	FAP7	4	163745	-0.036994	-0.405355	-0.104915	-0.178973
YDL165W	CDC36	4	164577	0.202104	0.165675	-0.126585	-0.135964
YDL164C	CDC9	4	166120	-0.514986	-0.172212	-0.252839	0.366642
YDL163W	YDL163W	4	167107	-0.296126	-1.2206	0.0116417	-0.224376
YDL162C	YDL162C	4	167537	-0.0352156	-0.0101246	0.0605386	-0.102867
YDL161W	ENT1	4	168396	0.0878414	0.0320615	0.0990496	-0.0713448
YDL160C	DHH1	4	171170	0.170024	0.0612794	0.000569295	-0.184775
YDL159W-A	YDL159W-A	4	172247	-0.658932	-0.265387	-0.0181237	-0.390127
YDL159W	STE7	4	173254	-0.669927	-0.0470504	-0.108684	0.139204
YDL158C	YDL158C	4	174020	0.125153	-0.156876	-0.117206	-0.0808026
YDL157C	YDL157C	4	174410	-0.20453	-0.214022	-0.307426	-0.274842
YDL156W	CMR1	4	175702	-0.0524175	-0.0342048	0.117509	0.0443517
YDL155W	CLB3	4	177414	0.558887	0.0118062	-0.00231777	-0.123704
YDL154W	MSH5	4	179686	0.193163	0.00382108	0.00322241	-0.0757104
YDL153C	SAS10	4	182102	-0.10442	0.167548	-0.0757108	0.0296431
YDL152W	YDL152W	4	183004	0.0198876	0.0502829	-0.0966815	-0.196511
YDL151C	BUD30	4	183608	-0.0319921	-0.110001	0.0171958	-0.0812948
YDL150W	RPC53	4	183977	-0.0195984	0.0249755	0.147453	0.11003
YDL149W	ATG9	4	186421	0.0686118	-0.556762	0.0582929	-0.181598
YDL148C	NOP14	4	189370	0.611873	0.0627482	0.0410009	-0.0821903
YDL147W	RPN5	4	191592	-0.22172	-0.473463	0.0144457	0.0513047
YDL146W	LDB17	4	193487	0.207428	0.132355	0.128995	-0.197706
YDL145C	COP1	4	196373	-0.043355	0.03473	0.0167088	-0.247648
YDL144C	YDL144C	4	199197	0.270037	0.045444	-0.0532261	-0.0695819
YDL143W	CCT4	4	200789	-0.150574	-0.590374	0.0362123	-0.354034
YDL142C	CRD1	4	202144	0.0177836	-0.0506185	0.0475436	-0.113019
YDL141W	BPL1	4	204075	0.25883	-0.152536	0.0723874	-0.135832
YDL140C	RPO21	4	207960	0.560954	0.31792	0.0915489	-0.154797
YDL139C	SCM3	4	211710	-0.0453629	-0.0960464	-0.228925	-0.232121
YDL138W	RGT2	4	214496	-0.0417827	-0.0532579	0.0599671	-0.100115
YDL137W	ARF2	4	216801	0.130037	-0.406961	-0.121431	-0.128992
YDL136W	RPL35B	4	217983	0.871305	-0.451465	-0.0548062	-0.198169
YDL135C	RDI1	4	218984	-0.490839	-0.337986	0.119293	-0.637185
YDL134C	PPH21	4	220216	0.748144	0.0525771	-0.0907004	-0.403497
YDL133C-A	RPL41B	4	221762	-0.00986419	0.121033	0.0628902	0.0504173
YDL133W	SRF1	4	223083	-0.0780142	-0.104741	-0.173477	-0.237075
YDL132W	CDC53	4	225527	0.481407	0.0561357	-0.120654	0.104185
YDL131W	LYS21	4	228054	-0.327659	0.162481	-0.681266	-0.473731
YDL130W-A	STF1	4	229301	-0.560327	0.16044	-0.247625	-0.331453
YDL130W	RPP1B	4	230216	0.437795	-0.0448916	-0.174137	-0.250544
YDL129W	YDL129W	4	231461	-0.128618	-0.534402	0.0120206	-0.178015
YDL128W	VCX1	4	233269	-0.223637	-0.299654	0.0728023	-0.256601
YDL127W	PCL2	4	235390	-0.332864	-0.175413	0.0312365	-0.0953121
YDL126C	CDC48	4	237410	0.385077	0.0970551	-0.135609	-0.159209
YDL125C	HNT1	4	239312	0.0597019	0.0417364	-0.0502007	-0.0971109
YDL124W	YDL124W	4	240728	-0.203659	-0.226214	-0.00189031	-0.248312
YDL123W	SNA4	4	241629	0.576889	0.116209	-0.0305783	-0.00960812
YDL122W	UBP1	4	243766	-0.116843	-0.0993313	-0.236701	-0.201354
YDL121C	YDL121C	4	245357	0.0503218	-0.38381	-0.0575641	-0.299415
YDL120W	YFH1	4	246185	0.319185	0.555281	-0.381942	-0.0026975
YDL119C	YDL119C	4	247150	-0.0817679	0.000147096	0.0168906	0.00629412
YDL118W	YDL118W	4	247492	-0.249582	0.343414	-0.327742	-0.116068
YDL117W	CYK3	4	249909	-0.0640568	-0.0847799	0.172962	0.0988293
YDL116W	NUP84	4	252656	0.0228019	-0.185665	-0.0501038	-0.137675
YDL115C	IWR1	4	254560	0.133089	-0.0899208	0.006537	-0.22738
YDL114W-A	YDL114W-A	4	254991	0.594892	-0.107897	0.190185	0.281104
YDL114W	YDL114W	4	256067	-0.149159	0.0314108	-0.0484298	-0.391716
YDL113C	ATG20	4	257594	0.0535384	-0.0301736	0.0464783	0.0924963
YDL112W	TRM3	4	261070	-0.173331	-0.537247	0.0249852	-0.127226
YDL111C	RRP42	4	263711	0.191036	-0.125028	-0.116966	-0.209751
YDL110C	TMA17	4	264738	-0.0638886	0.208333	-0.0572546	0.147864
YDL109C	YDL109C	4	266229	0.12273	0.145263	-0.152638	-0.255518
YDL108W	KIN28	4	268198	-0.286148	0.0343952	0.0623211	-0.116819
YDL107W	MSS2	4	269448	-0.197548	0.218974	-0.0182269	-0.178264
YDL106C	PHO2	4	271061	1.16298	0.212808	0.547805	-0.34228
YDL105W	NSE4	4	272993	-0.182393	-0.375932	0.0270933	-0.339049
YDL104C	QRI7	4	274264	-0.270144	-0.0649771	-0.415566	-0.208584
YDL103C	QRI1	4	275864	0.0173455	-0.174652	0.0127858	-0.125135
YDL102W	POL3	4	278518	-0.536822	0.0724371	-0.117224	-1.25396
YDL101C	DUN1	4	281077	0.0670797	0.133547	-0.43165	-0.13538
YDL100C	GET3	4	282644	-0.0890761	-0.713651	-0.594772	-0.775449
YDL099W	BUG1	4	283931	-0.693468	0.160924	0.659497	-0.763815
YDL098C	SNU23	4	284873	-0.0896375	-0.137408	0.0509846	-0.219017
YDL097C	RPN6	4	286043	-0.0092019	-0.248533	-1.04432	-0.646406
YDL096C	OPI6	4	287161	-0.128262	0.0519685	-0.106198	-0.226085
YDL095W	PMT1	4	288285	-0.0120408	0.33335	0.269074	-0.285307
YDL094C	YDL094C	4	289826	-0.00525763	0.0140328	-0.011302	-0.304691
YDL093W	PMT5	4	291024	-0.0700388	-0.166269	-0.0752597	-0.113737
YDL092W	SRP14	4	293001	-1.02508	0.106768	-0.9419	-1.05863
YDL091C	UBX3	4	294075	-0.23983	-0.179056	-0.0303656	-0.277078
YDL090C	RAM1	4	295681	-0.059591	0.0282665	-0.163749	0.292775
YDL089W	NUR1	4	297547	-0.126099	-0.203979	-0.0220088	-0.147156
YDL088C	ASM4	4	299210	-0.158258	-0.159927	-0.0408631	-0.167361
YDL087C	LUC7	4	300606	-0.0445214	0.0459714	0.0687557	0.00844224
YDL086W	YDL086W	4	301823	0.029839	0.100043	-0.110672	-0.247689
YDL085C-A	YDL085C-A	4	302567	0.24899	0.199583	0.0635098	-0.325137
YDL085W	NDE2	4	304029	-0.438083	-0.0256784	0.449083	-0.450715
YDL084W	SUB2	4	305907	0.0573834	-0.0675513	0.0527803	-0.237402
YDL083C	RPS16B	4	307357	0.646276	0.214833	-0.457651	-0.327126
YDL082W	RPL13A	4	308906	-0.138693	0.0305893	-0.196104	-1.22837
YDL081C	RPP1A	4	309962	1.16857	-0.203859	-0.0127935	-0.250246
YDL080C	THI3	4	311556	0.0409382	0.149765	-0.012037	-0.116264
YDL079C	MRK1	4	313849	-0.137949	-0.43089	-0.0368523	0.22671
YDL078C	MDH3	4	315872	-0.121107	0.0504278	-0.244278	-0.168993
YDL077C	VAM6	4	318545	0.1031	-0.145806	0.0552031	-0.218489
YDL076C	RXT3	4	321110	0.305707	0.0116532	0.370691	0.347969
YDL075W	RPL31A	4	322607	0.334499	0.249189	0.118037	-0.243941
YDL074C	BRE1	4	325098	0.0409375	-0.360243	-0.141446	-0.283372
YDL073W	YDL073W	4	328090	-0.810443	0.562113	0.528503	0.395013
YDL072C	YET3	4	330141	0.11077	-0.0990682	0.138245	-0.135411
YDL071C	YDL071C	4	330853	-0.12553	0.0954419	-0.100577	0.0983594
YDL070W	BDF2	4	331982	-0.172456	-0.105889	-0.021145	-0.164624
YDL069C	CBS1	4	333465	-0.537512	-0.993932	0.136689	-0.706127
YDL068W	YDL068W	4	333664	-0.261777	-0.360448	-0.0451085	-0.300389
YDL067C	COX9	4	334306	-0.0740034	0.220917	-0.0823042	0.0854774
YDL066W	IDP1	4	335478	-0.130443	-0.263539	-0.0762979	-0.122147
YDL065C	PEX19	4	336763	-0.109241	0.0991413	0.0379798	-0.105928
YDL064W	UBC9	4	337778	-0.195641	-0.151909	-0.0265137	-0.0300681
YDL063C	SYO1	4	339203	-0.0530564	0.0580316	0.17897	0.196048
YDL062W	YDL062W	4	340069	0.0604103	0.233029	-0.349166	-0.270717
YDL061C	RPS29B	4	340713	0.271913	0.0656504	-0.230837	-0.262045
YDL060W	TSR1	4	342802	0.0396285	-0.212982	-0.0462093	-0.151902
YDL059C	RAD59	4	344595	0.083877	0.226631	0.0719969	-0.0124068
YDL058W	USO1	4	348351	0.929142	0.850331	0.713954	-1.24715
YDL057W	YDL057W	4	351927	-0.0611688	0.141753	-0.0723418	-0.259741
YDL056W	MBP1	4	354127	0.176255	0.118411	0.176103	-0.186089
YDL055C	PSA1	4	356216	0.830689	-0.167489	-0.018764	-0.311539
YDL054C	MCH1	4	360555	-0.0745257	-0.425282	-0.099402	-0.0451585
YDL053C	PBP4	4	361977	-0.265759	-0.556124	0.0843154	-0.203096
YDL052C	SLC1	4	363127	-0.171753	0.0996999	0.125652	-0.0802405
YDL051W	LHP1	4	364365	0.0576385	-0.247662	0.103719	-0.153443
YDL050C	YDL050C	4	364631	-0.15563	-0.368318	0.10433	-0.163251
YDL049C	KNH1	4	365471	0.0203035	0.246853	-0.177467	-0.115501
YDL048C	STP4	4	367475	0.377502	0.0435423	-0.0418362	-0.479117
YDL047W	SIT4	4	370238	0.0378409	0.157657	0.090788	-0.319033
YDL046W	NPC2	4	371500	-0.131722	-0.1193	0.0893142	-0.000181773
YDL045W-A	MRP10	4	372391	0.0133101	0.0698812	0.0343364	0.0177639
YDL045C	FAD1	4	373148	-0.0490236	0.086796	-0.00485043	-0.211615
YDL044C	MTF2	4	374628	-0.134325	-0.245614	-0.00542167	-0.152969
YDL043C	PRP11	4	376080	0.019696	0.409343	-0.0831377	-0.0536136
YDL042C	SIR2	4	377601	0.0471955	-0.0454503	0.180061	-0.108847
YDL041W	YDL041W	4	378278	-0.0511323	-0.0691301	-0.0166138	0.136328
YDL040C	NAT1	4	380156	0.0950784	-0.0142945	0.23132	0.193389
YDL039C	PRM7	4	383033	-0.0556285	0.118768	-0.297252	-0.0980724
YDL037C	BSC1	4	385094	0.188254	0.224723	0.0331607	-0.0930718
YDL037C	BSC1	4	385094	-0.661752	-0.601638	-0.656284	-1.14919
YDL036C	PUS9	4	388207	0.0251374	0.126907	-0.271677	-0.169593
YDL035C	GPR1	4	390614	0.0201201	0.159245	-0.0872357	-0.0585564
YDL034W	YDL034W	4	391955	-0.0890037	-0.229572	0.261508	0.0386587
YDL033C	SLM3	4	393285	0.00318125	0.169283	-0.0422379	-0.0989827
YDL032W	YDL032W	4	393845	0.0149764	-0.03297	-0.0907426	-0.173619
YDL031W	DBP10	4	395710	0.0792741	0.251354	0.100173	0.455348
YDL030W	PRP9	4	398333	0.0284739	0.0794142	0.0204085	-0.985234
YDL029W	ARP2	4	399989	0.303647	-0.197381	-0.0357642	-0.276486
YDL028C	MPS1	4	402144	-0.463984	0.229583	0.290785	-0.37571
YDL027C	YDL027C	4	404326	0.124743	0.159525	0.123826	-0.217881
YDL026W	YDL026W	4	404904	-0.0691877	0.135181	-0.273177	-0.206169
YDL025C	RTK1	4	406275	0.368723	0.179967	-0.19986	0.0493826
YDL024C	DIA3	4	409154	-0.00814913	0.158115	0.062344	-0.0302808
YDL023C	YDL023C	4	411921	0.54042	0.0025935	-0.120594	-0.106426
YDL022W	GPD1	4	412412	0.329439	0.157558	0.0466951	-0.186596
YDL021W	GPM2	4	414420	-0.206603	0.0602327	0.0456243	-0.192076
YDL020C	RPN4	4	415910	-0.0112335	-0.0567741	0.0914965	-0.356299
YDL019C	OSH2	4	419588	-0.250197	0.129826	-0.332875	-0.194165
YDL018C	ERP3	4	423171	-0.0634001	0.199657	-0.121059	-0.14048
YDL017W	CDC7	4	424970	0.0870625	0.0783999	0.0585093	-0.24487
YDL016C	YDL016C	4	425721	-0.00224045	-0.267942	0.0768156	-0.18817
YDL015C	TSC13	4	426468	-0.0510041	-0.137397	0.0422873	-0.195809
YDL014W	NOP1	4	427855	0.188247	0.14213	0.00442145	-0.203349
YDL013W	SLX5	4	429996	0.0947699	0.178199	-0.0847939	-0.17813
YDL012C	YDL012C	4	431312	-0.167415	0.0510739	-0.0662471	-0.0819417
YDL011C	YDL011C	4	432469	-0.907792	-0.106547	0.666714	-0.0963051
YDL010W	GRX6	4	432677	-0.167429	-0.077793	-0.0126619	-0.000607799
YDL009C	YDL009C	4	433086	-0.0356763	-0.553314	-0.041813	-0.104809
YDL008W	APC11	4	433745	0.0418973	0.159977	-0.187405	-0.21374
YDL007W	RPT2	4	438703	0.00725197	-0.0202078	-0.0186783	-0.123659
YDL006W	PTC1	4	440331	-0.0478143	0.0625981	-0.0154435	-0.0819447
YDL005C	MED2	4	441661	-0.117137	-0.0376293	0.0692739	-0.220953
YDL004W	ATP16	4	443270	0.357357	0.208946	-0.389721	-0.262941
YDL003W	MCD1	4	445533	-0.0827997	-0.277713	0.050859	-0.0584658
YDL002C	NHP10	4	447272	-0.194719	-0.0102545	-0.428438	-0.0853705
YDL001W	RMD1	4	448630	-0.0329505	-0.357335	0.156033	0.0595174
YDR001C	NTH1	4	451347	-0.210117	-0.420739	-0.0722767	-0.182862
YDR002W	YRB1	4	453347	0.574229	0.0318524	0.29934	-0.138845
YDR003W	RCR2	4	454438	-0.145056	-0.131092	0.047816	-0.194905
YDR004W	RAD57	4	455892	0.290767	0.326046	-0.219157	0.242516
YDR005C	MAF1	4	457469	0.0968925	0.0831239	-0.0616606	-0.318503
YDR006C	SOK1	4	459894	0.329133	-0.0311131	0.00560928	-0.172546
YDR007W	TRP1	4	462179	-0.0689334	-0.252201	-0.0269458	-0.425187
YDR008C	YDR008C	4	462427	-0.13162	-0.476353	-0.0766419	-0.569987
YDR009W	GAL3	4	464215	0.0830556	-0.019749	-0.0310471	-0.159408
YDR010C	YDR010C	4	465217	-0.0965433	-0.0730187	-0.0798533	-0.116414
YDR011W	SNQ2	4	468171	0.104834	0.190777	0.0518092	-0.0241322
YDR012W	RPL4B	4	472397	0.620344	-0.0966142	0.0545089	0.105441
YDR013W	PSF1	4	473470	-0.355501	-0.25449	0.158347	0.0259969
YDR014W	RAD61	4	475017	0.289503	0.487408	0.170798	0.197206
YDR015C	YDR015C	4	478079	-0.256282	-0.280623	0.166295	0.141026
YDR016C	DAD1	4	478616	0.00745669	-0.563052	-0.137189	-0.275156
YDR017C	KCS1	4	480691	0.0319452	0.110803	0.147596	-0.0152785
YDR018C	YDR018C	4	483265	-0.124846	-0.104949	-0.0184287	0.0606233
YDR019C	GCV1	4	484764	-0.137929	0.598942	-0.191369	-0.103356
YDR020C	DAS2	4	486095	-0.386441	-0.154473	-0.0951452	-0.0618972
YDR021W	FAL1	4	487403	-0.109817	0.0323727	0.0556334	0.0664228
YDR022C	ATG31	4	488367	-0.158385	-0.395485	-0.0365988	-0.261869
YDR023W	SES1	4	490202	-0.221673	0.0946254	-0.229264	-0.200764
YDR024W	FYV1	4	491259	-0.0411134	-0.0692673	-0.0423727	-0.344636
YDR025W	RPS11A	4	491919	0.804544	-0.0159437	0.0334551	-0.0128445
YDR026C	NSI1	4	493412	0.107418	-0.0859988	-0.230439	-0.170337
YDR027C	VPS54	4	495983	-0.187121	-0.0825975	-0.00749547	-0.0135851
YDR028C	REG1	4	499357	-0.0163191	0.1054	-0.00833508	-0.57067
YDR029W	YDR029W	4	501257	-0.367979	-0.837669	-0.0551673	-0.0635928
YDR030C	RAD28	4	502513	-0.0188392	-0.0638037	-0.0431411	-0.0674239
YDR031W	MIX14	4	503680	0.157953	-0.0783603	-0.0661574	-0.233091
YDR032C	PST2	4	504397	0.822922	-0.246534	-0.00997145	-0.264821
YDR033W	MRH1	4	508628	0.0760579	0.164661	0.0514186	-0.225453
YDR034C	LYS14	4	510923	0.0470373	-0.414245	0.268084	-0.82192
YDR034C-A	YDR034C-A	4	520604	0.816881	0.23039	0.70298	0.134545
YDR034W-B	YDR034W-B	4	521391	-0.0197923	-0.008775	0.0220162	-0.195788
YDR035W	ARO3	4	522372	0.468596	0.225177	0.223731	0.0414245
YDR036C	EHD3	4	523962	0.433863	-0.0172195	0.284573	0.587479
YDR037W	KRS1	4	526327	0.737191	0.158504	0.0913618	0.0946544
YDR038C	ENA5	4	529059	0.953052	0.577313	0.454267	0.395692
YDR039C	ENA2	4	532944	-2.14547	-2.02963	-1.05036	0.468326
YDR040C	ENA1	4	536829	-0.670651	0.0545331	0.0667286	0.993237
YDR041W	RSM10	4	540108	-0.135124	-0.298683	-0.31111	-0.41068
YDR042C	YDR042C	4	540902	-0.0249834	0.0373747	-0.276259	-0.282471
YDR043C	NRG1	4	543021	0.0973468	0.184611	-0.0792723	0.0212525
YDR044W	HEM13	4	547135	0.162758	-0.0144352	0.157625	0.109135
YDR045C	RPC11	4	548144	0.00813627	-0.528376	-0.159711	-0.256355
YDR046C	BAP3	4	549669	0.183107	-0.3951	-0.138333	-0.28267
YDR047W	HEM12	4	552404	-0.296921	-0.0254132	0.101495	0.35937
YDR048C	YDR048C	4	553241	-0.230709	-0.244107	-0.221567	-0.196685
YDR049W	VMS1	4	554203	-0.147516	-0.0806971	-0.0924253	-0.244313
YDR050C	TPI1	4	556099	1.02333	-0.00649143	0.00654743	-0.327179
YDR051C	DET1	4	557558	-0.0985244	-0.000110214	-0.00212611	-0.225401
YDR052C	DBF4	4	559568	0.090128	0.00814579	-0.0427409	-0.134327
YDR053W	YDR053W	4	560446	-0.1726	-0.625216	-0.0181377	-0.186003
YDR054C	CDC34	4	561883	-0.203902	0.0470618	-0.03224	0.0663405
YDR055W	PST1	4	564194	-0.0387363	0.0771031	-0.0413075	0.117129
YDR056C	YDR056C	4	565331	-0.0883227	-0.0495522	0.134574	0.06
YDR057W	YOS9	4	566741	0.0186638	-0.215079	-0.0408528	-0.438428
YDR058C	TGL2	4	568213	0.0483349	-0.0202536	-0.455151	-1.38481
YDR059C	UBC5	4	569502	-0.0381271	-0.117217	0.0232766	-0.317073
YDR060W	MAK21	4	572187	0.206423	0.293957	0.145484	0.24273
YDR061W	YDR061W	4	574973	0.0733547	-0.0351215	0.0210952	-0.553995
YDR062W	LCB2	4	577316	-0.00135536	-0.178268	0.0227655	-0.379057
YDR063W	AIM7	4	578887	0.0350487	0.118708	-0.252929	-0.138789
YDR064W	RPS13	4	579955	0.317996	-0.684298	-0.090332	-0.103745
YDR065W	RRG1	4	581235	-0.101521	-0.103605	0.0926815	-0.0396543
YDR066C	RTR2	4	582203	0.964949	0.461842	0.810622	0.419981
YDR067C	OCA6	4	583128	0.170881	0.0253544	-0.430431	-0.238211
YDR068W	DOS2	4	584179	0.146996	0.273954	0.340476	0.372207
YDR069C	DOA4	4	586329	-0.0524586	-0.109928	0.0296315	-0.249026
YDR070C	FMP16	4	588238	-0.28834	-0.0408694	-0.0934391	-1.31388
YDR071C	PAA1	4	589114	0.061832	0.0111752	0.101484	-0.17429
YDR072C	IPT1	4	590552	-0.185519	-0.313562	-0.122763	-0.325829
YDR073W	SNF11	4	592693	0.0339738	-0.374095	-0.00631993	-0.0998182
YDR074W	TPS2	4	595238	-0.0877211	0.0700966	-0.238011	-0.132417
YDR075W	PPH3	4	597619	0.153936	0.15845	-0.177757	-0.158762
YDR076W	RAD55	4	599078	-0.0711215	0.0689241	0.0325954	-0.236893
YDR077W	SED1	4	601301	-0.190373	0.0168356	-0.0761862	-0.452727
YDR078C	SHU2	4	602533	-0.0689218	-0.0364131	0.0872729	0.0185575
YDR079W	PET100	4	603231	-0.321423	-0.127137	0.126585	0.11788
YDR079C-A	TFB5	4	603702	0.000583683	0.042297	-0.190192	-0.182945
YDR080W	VPS41	4	605497	-0.204131	-0.409964	0.0833735	-0.12436
YDR081C	PDC2	4	608692	-0.0954505	-0.0615462	-0.0877237	-0.382469
YDR082W	STN1	4	611183	-0.00849867	0.268516	-0.309726	-0.0366452
YDR083W	RRP8	4	612662	-0.0527707	-0.0879219	0.133551	-0.176748
YDR084C	TVP23	4	613704	-0.266817	-0.264017	-0.0797639	-0.052792
YDR085C	AFR1	4	615219	0.16697	0.218375	-0.155487	0.107917
YDR086C	SSS1	4	617049	-0.288742	-0.194077	-0.0353715	-0.116236
YDR087C	RRP1	4	617888	0.201075	0.287713	0.0380872	0.0557115
YDR088C	SLU7	4	619071	0.183677	0.213015	-0.180229	-0.220425
YDR089W	YDR089W	4	623416	-0.134848	-0.0597373	-0.0222477	-0.19322
YDR090C	YDR090C	4	625532	-0.0476938	0.109274	-0.0277283	0.120602
YDR091C	RLI1	4	627621	-0.206174	-0.488072	-0.120933	-0.436817
YDR092W	UBC13	4	630240	0.262138	-0.338721	-0.226383	-0.108417
YDR093W	DNF2	4	633701	-0.471395	-0.384719	-0.0194203	0.171628
YDR094W	YDR094W	4	636007	0.5515	0.24874	0.107851	-0.633949
YDR095C	YDR095C	4	636322	-0.0302896	0.126	-0.0449554	-0.327233
YDR096W	GIS1	4	638481	-0.136155	-0.238849	-0.0124554	-0.00944115
YDR097C	MSH6	4	641973	-0.234474	-0.0346516	0.175817	0.150959
YDR098C	GRX3	4	644554	-0.0809727	-0.0748291	0.00668428	-0.282422
YDR099W	BMH2	4	654017	0.0365568	-0.0958502	0.0565847	-0.176775
YDR100W	TVP15	4	655228	-0.0878569	-0.373808	-0.0657029	-0.219339
YDR101C	ARX1	4	656576	-0.0752996	0.140779	-0.212914	-0.179722
YDR102C	YDR102C	4	657814	0.0511019	0.566783	0.164724	-0.328661
YDR103W	STE5	4	659726	0.0170725	-0.43961	-0.296454	-0.534139
YDR104C	SPO71	4	663041	-0.0756949	0.113206	0.489012	0.590184
YDR105C	TMS1	4	666059	0.222196	-0.397946	0.0256495	-0.391376
YDR106W	ARP10	4	667431	-0.0359052	-0.0441936	0.146554	0.0232372
YDR107C	TMN2	4	670025	-0.00926527	-0.444313	0.153996	-0.176884
YDR108W	TRS85	4	672317	-0.033296	-0.0320297	0.0536953	0.525444
YDR109C	YDR109C	4	674593	0.0550002	0.0502293	0.024543	-0.190464
YDR110W	FOB1	4	676952	-0.180009	0.136478	0.0943098	0.192222
YDR111C	ALT2	4	679002	-0.245136	-0.658402	0.00628389	-0.160127
YDR112W	IRC2	4	679698	-0.134422	-0.325742	0.207074	0.225737
YDR113C	PDS1	4	681056	-0.0680397	-0.0506835	-0.399993	-0.221145
YDR114C	YDR114C	4	682075	0.114388	0.205907	-0.262219	-0.292779
YDR115W	YDR115W	4	682333	-0.106308	-0.108849	-0.0858441	-0.190372
YDR116C	MRPL1	4	683152	0.0648891	0.218907	0.116131	-0.415467
YDR117C	TMA64	4	684794	0.274484	0.256916	0.333194	-0.329813
YDR118W	APC4	4	686861	-0.72542	0.086395	-0.395831	-0.0868293
YDR119W	VBA4	4	689380	-0.218223	-0.295165	0.27962	0.184777
YDR120C	TRM1	4	692405	-0.0102138	0.0787913	0.0965604	0.0892534
YDR121W	DPB4	4	693880	-0.131041	-0.0588379	0.201086	0.507126
YDR122W	KIN1	4	696297	-0.341582	-0.112274	-0.112786	-0.192155
YDR123C	INO2	4	699011	-0.191836	-0.461054	0.0413817	-0.171048
YDR124W	YDR124W	4	700802	0.000840576	-0.0852867	0.119065	-0.38601
YDR125C	ECM18	4	702077	-0.153584	-0.354112	0.0238561	-0.300916
YDR126W	SWF1	4	703739	-0.143476	-0.289114	-0.0229366	-0.0754086
YDR127W	ARO1	4	706867	0.12332	0.185946	-0.350848	-0.23996
YDR128W	MTC5	4	711272	-0.192356	-0.170464	-0.131358	0.0456485
YDR129C	SAC6	4	714359	1.05173	0.00999084	-0.731867	-0.542252
YDR130C	FIN1	4	716184	-0.14227	-0.0305396	-0.269422	-0.107926
YDR131C	YDR131C	4	717625	0.261755	0.00953016	-0.0927279	-0.437173
YDR132C	YDR132C	4	719559	-0.162553	-0.122499	-0.386598	-0.503456
YDR133C	YDR133C	4	721129	0.919332	0.296667	-0.0159997	0.3449
YDR134C	YDR134C	4	721276	0.179943	-0.0300915	-0.0525053	0.0197902
YDR135C	YCF1	4	725277	-0.0424779	0.0754543	-0.0143177	0.260682
YDR136C	VPS61	4	727997	-0.636128	-0.761813	-0.209125	-0.759744
YDR137W	RGP1	4	729254	0.0955298	0.224704	-0.0490395	-0.100964
YDR138W	HPR1	4	731707	-0.0563985	-0.0838598	-0.176117	-0.114507
YDR139C	RUB1	4	733771	-0.42341	-0.447988	0.0172814	-0.459665
YDR140W	MTQ2	4	734470	-0.232692	-0.168339	-0.0154895	0.0936027
YDR141C	DOP1	4	737449	-0.030884	0.161414	-0.20671	-0.369714
YDR142C	PEX7	4	741036	0.215133	0.155123	0.111103	-0.0660872
YDR143C	SAN1	4	742958	0.118686	0.196241	-0.0239221	-0.0389018
YDR144C	MKC7	4	745206	-0.679845	0.024677	-0.786835	-0.503547
YDR145W	TAF12	4	747547	0.0263831	0.190632	-0.319294	-0.297808
YDR146C	SWI5	4	749677	0.103094	0.450914	-0.0262357	-0.0607882
YDR147W	EKI1	4	752433	-0.14496	-0.178909	0.0417011	0.0744209
YDR148C	KGD2	4	754370	-0.182151	-0.742024	0.103482	-0.227408
YDR149C	YDR149C	4	755908	-0.142977	0.231617	-0.123879	0.0866877
YDR150W	NUM1	4	759751	-0.106537	-0.379553	0.0436134	-0.018305
YDR151C	CTH1	4	764666	0.412864	0.235019	0.175003	-0.121985
YDR152W	GIR2	4	766104	0.217249	0.127162	-0.154887	0.00837128
YDR153C	ENT5	4	767353	0.00926987	-0.131369	-0.0310497	-0.27413
YDR154C	YDR154C	4	768578	-0.275105	-0.0506815	-0.0200396	-0.12476
YDR155C	CPR1	4	768756	0.164555	-0.0240891	-0.0493423	-0.0491141
YDR156W	RPA14	4	769731	-0.293167	-0.104652	-0.618686	0.116708
YDR157W	YDR157W	4	770131	0.378029	0.0602444	0.192831	-0.238201
YDR158W	HOM2	4	770905	0.245519	-0.00145741	0.0108735	-0.843949
YDR159W	SAC3	4	773829	-0.0236422	0.142709	0.0302557	0.102105
YDR160W	SSY1	4	777442	-0.403077	-0.657116	0.00631479	0.33459
YDR161W	YDR161W	4	779624	-0.0448478	-0.261228	0.0157321	-0.20059
YDR162C	NBP2	4	780745	-0.109123	-0.360476	-0.0254274	-0.0115411
YDR163W	CWC15	4	781686	0.0560598	-0.112601	0.173639	-0.056963
YDR164C	SEC1	4	783128	-0.156923	-0.166868	0.111307	0.0827743
YDR165W	TRM82	4	785538	0.042058	-0.0893168	0.113547	0.0189459
YDR166C	SEC5	4	787763	-0.246723	-0.415332	-0.00858067	-0.0431698
YDR167W	TAF10	4	789759	0.0473524	0.231742	-0.0577996	-0.0878594
YDR168W	CDC37	4	791088	-0.130459	-0.057256	-0.0135856	-0.212759
YDR169C	STB3	4	793118	0.0596085	-0.110206	0.0905128	0.105182
YDR170C	SEC7	4	799207	-0.273812	-0.243572	-0.0966439	-0.248936
YDR171W	HSP42	4	807184	-0.0319322	-0.0485824	-0.179635	-0.255623
YDR172W	SUP35	4	809352	0.0866814	0.0337248	-0.133546	-0.0964467
YDR173C	ARG82	4	811098	-0.100924	-0.0313648	-0.038818	0.0496467
YDR174W	HMO1	4	812480	0.142929	0.172463	0.152311	-0.0295067
YDR175C	RSM24	4	813672	-0.11182	-0.20711	0.0365869	-0.0574739
YDR176W	NGG1	4	815506	-0.1961	-0.239458	0.0051417	-0.209382
YDR177W	UBC1	4	817201	0.0555076	0.307542	0.0845429	-0.0548271
YDR178W	SDH4	4	818222	0.104112	0.140056	0.00672232	-2.08346
YDR179C	CSN9	4	818952	-0.694422	0.212896	-0.687851	-1.00285
YDR179W-A	YDR179W-A	4	820128	0.0141939	-0.419384	0.045603	-0.301144
YDR180W	SCC2	4	823535	-0.193246	0.123445	-0.307451	-0.153253
YDR181C	SAS4	4	826632	-0.141802	-0.167951	0.0759569	-0.178584
YDR182W	CDC1	4	828319	0.0562227	0.0732028	0.209871	-0.421598
YDR183W	PLP1	4	829931	-0.00235908	-0.230318	0.0105337	-0.209643
YDR184C	ATC1	4	831071	-0.0616445	0.0886762	0.0186143	-0.267808
YDR185C	UPS3	4	832203	-0.0165101	-0.0279058	0.0677814	-0.234434
YDR186C	YDR186C	4	834175	-0.0562413	-0.000933193	0.0688674	-0.10521
YDR187C	YDR187C	4	836487	-0.505339	-0.121408	0.0219515	0.0460739
YDR188W	CCT6	4	837241	0.0425709	-0.112468	-0.0358453	-0.18211
YDR189W	SLY1	4	839392	0.00649133	-0.256048	0.199389	0.0303562
YDR190C	RVB1	4	841299	0.0354237	-0.254703	-0.0456729	-0.416682
YDR191W	HST4	4	842893	-0.0234806	-0.158596	-0.135368	-0.187411
YDR192C	NUP42	4	844215	-0.238098	0.0818678	-0.0652888	0.0252573
YDR193W	YDR193W	4	844753	-0.215585	0.180472	-0.461167	-0.224794
YDR194C	MSS116	4	846949	-0.426107	-0.406364	0.025482	-0.0818489
YDR195W	REF2	4	849399	0.0726498	0.130238	0.0854256	-0.101312
YDR196C	CAB5	4	850636	-0.090253	-0.0942671	0.0316003	-0.19442
YDR197W	CBS2	4	851812	-0.00817198	0.322374	-0.402125	0.0315847
YDR198C	RKM2	4	853252	-0.312313	0.0223978	0.254547	0.0766299
YDR199W	YDR199W	4	854357	-0.35726	-0.224027	-0.0709469	-0.0896012
YDR200C	VPS64	4	855186	-0.142693	0.176717	0.0298321	0.0583945
YDR201W	SPC19	4	856565	0.0732903	0.0921159	0.145385	0.082038
YDR202C	RAV2	4	857425	1.74737	-0.325438	-0.067286	-0.101251
YDR203W	YDR203W	4	857840	-0.140802	0.136947	0.0505291	-0.0943366
YDR204W	COQ4	4	858640	-0.152443	0.0941272	-0.183655	0.0789597
YDR205W	MSC2	4	860433	0.0244051	0.197921	-0.283832	-0.188878
YDR206W	EBS1	4	863381	-0.126601	-0.112558	-0.386234	-0.530486
YDR207C	UME6	4	866267	-0.0375465	0.095779	0.0445581	-0.133785
YDR208W	MSS4	4	869393	-0.102977	-0.440081	0.0980288	-0.0902428
YDR210W	YDR210W	4	871187	-0.193487	-0.432894	-0.0667952	-0.300477
YDR209C	YDR209C	4	871242	0.0728095	0.111614	0.0250792	-0.276771
YDR211W	GCD6	4	885796	0.0148969	-0.114243	0.0462385	-0.265875
YDR212W	TCP1	4	888071	-0.288775	0.480562	-0.558268	0.219432
YDR213W	UPC2	4	891121	-0.0937679	-0.0886189	0.0283149	-0.438432
YDR214W	AHA1	4	893401	-0.0841161	-0.121762	0.0489586	-0.244835
YDR215C	YDR215C	4	894295	-0.210612	0.311752	-0.285016	-0.0908821
YDR216W	ADR1	4	897020	0.163352	0.116674	0.181811	0.0914751
YDR217C	RAD9	4	901515	0.116382	0.172344	-0.109301	-0.117487
YDR218C	SPR28	4	904416	-0.013036	0.163422	0.194579	-0.0435791
YDR219C	MFB1	4	906153	-0.0326924	-0.00960754	-0.0386284	0.00604522
YDR220C	YDR220C	4	907146	-0.641923	-0.0523605	0.0835288	0.0765161
YDR221W	GTB1	4	908384	0.00956414	0.418298	-0.324689	0.172848
YDR222W	YDR222W	4	910677	-0.14816	-0.0145106	0.116673	-0.315144
YDR223W	CRF1	4	912800	0.023118	0.0193778	0.0130879	-0.107822
YDR224C	HTB1	4	914514	1.00441	-0.16994	-0.0916808	-0.168364
YDR225W	HTA1	4	915729	1.05138	0.0878724	0.122411	0.119827
YDR226W	ADK1	4	916820	0.432785	0.314154	-0.371781	0.0272052
YDR227W	SIR4	4	919609	-0.174863	-0.330085	0.0685945	-0.360821
YDR228C	PCF11	4	922866	-0.0891669	0.0744082	0.0115186	-0.167729
YDR229W	IVY1	4	925465	-0.147948	-0.283112	0.0353523	-0.0113903
YDR230W	YDR230W	4	926396	-0.176632	-0.311549	-0.0684933	-0.106415
YDR231C	COX20	4	926601	0.0745423	-0.241607	0.0582551	-0.123747
YDR232W	HEM1	4	928275	0.368105	-0.0484498	0.061644	0.271986
YDR233C	RTN1	4	929913	1.04621	-0.0165551	-0.156466	-0.219497
YDR234W	LYS4	4	932169	-0.14537	-0.270291	0.0356308	-0.19327
YDR235W	PRP42	4	934321	0.0652342	0.12	-2.12122e-05	-0.308307
YDR236C	FMN1	4	935564	0.373056	-0.596667	-0.0158742	-0.240625
YDR237W	MRPL7	4	937054	0.333897	0.343701	0.402196	0.0371316
YDR238C	SEC26	4	939355	0.174921	-0.305753	0.0760588	-0.228451
YDR239C	YDR239C	4	942238	0.0403522	0.376941	-0.291436	-0.118026
YDR240C	SNU56	4	944413	-0.053484	0.0610296	-0.0302786	-0.226465
YDR241W	BUD26	4	945294	0.0809751	-0.0451761	0.0455115	-0.398206
YDR242W	AMD2	4	947631	-0.114819	-0.0109022	0.00110274	-0.334367
YDR243C	PRP28	4	949401	-0.00976259	-0.0729207	0.0496687	-0.271185
YDR244W	PEX5	4	951482	-0.134925	-0.207157	-0.352352	-0.0558403
YDR245W	MNN10	4	953390	-0.276906	0.10987	-0.321103	-0.130534
YDR246W	TRS23	4	954617	0.328774	0.0129022	0.0384616	-0.0394841
YDR247W	VHS1	4	956705	-1.1864	-0.786975	0.257313	-0.342641
YDR248C	YDR248C	4	958048	0.0785653	-0.344266	0.0682792	-0.209179
YDR249C	YDR249C	4	959241	-0.29547	-0.275732	0.0697956	0.182565
YDR250C	YDR250C	4	960223	0.032991	0.0912409	0.133613	-0.329604
YDR251W	PAM1	4	961860	0.165736	0.336773	-0.0865782	-0.0380558
YDR252W	BTT1	4	963636	0.0721606	0.00962743	0.0590675	-0.0899794
YDR253C	MET32	4	964277	-0.19098	-0.0987868	-0.0293676	0.0408786
YDR254W	CHL4	4	965801	-1.70285	-0.459954	-0.371817	-0.0423086
YDR255C	RMD5	4	967189	0.0744594	0.362638	0.128354	-0.0995405
YDR256C	CTA1	4	968906	0.147161	0.0718789	-0.0759216	-0.151541
YDR257C	RKM4	4	970732	-0.239664	0.0331529	0.157999	-0.0629285
YDR258C	HSP78	4	973025	-0.148328	0.00998128	0.0351278	-0.0747215
YDR259C	YAP6	4	975206	-0.0153201	0.0173457	0.0208893	0.00715294
YDR260C	SWM1	4	976973	0.185125	0.321755	0.107818	0.135546
YDR261C	EXG2	4	978365	-0.155745	-0.279479	-0.257676	-0.149557
YDR262W	YDR262W	4	993543	-0.349094	-0.091245	-0.21117	-0.209456
YDR263C	DIN7	4	994888	0.0653063	-0.00581366	0.0684527	-0.283265
YDR264C	AKR1	4	997176	-0.0915987	-0.180613	-0.360687	-0.24824
YDR265W	PEX10	4	999370	0.0803144	0.371259	-0.500525	-0.203336
YDR266C	HEL2	4	1001063	0.309843	0.0454076	-0.0332653	-0.277068
YDR267C	CIA1	4	1003006	-0.026168	0.22547	-0.425067	-0.264502
YDR268W	MSW1	4	1004573	0.05132	0.172288	0.107748	0.0563858
YDR269C	YDR269C	4	1005826	-0.125344	-0.288413	-0.0300315	-0.16481
YDR270W	CCC2	4	1007182	-0.0713575	-0.2025	0.0401723	-0.336842
YDR271C	YDR271C	4	1008580	0.0761007	-0.025171	0.0905121	-0.375613
YDR272W	GLO2	4	1009422	-0.536937	-0.76575	-0.427039	0.000265791
YDR273W	DON1	4	1010724	0.0756107	0.435637	0.0822786	0.53765
YDR274C	YDR274C	4	1011774	0.259546	0.360661	-0.137937	-0.129535
YDR275W	BSC2	4	1012605	0.0895392	-0.0940194	-0.0332	-0.135734
YDR276C	PMP3	4	1013559	0.273988	0.263708	0.0126349	-0.147332
YDR277C	MTH1	4	1015051	-0.0586434	-0.307272	0.0740765	0.0327097
YDR278C	YDR278C	4	1017159	-0.517104	-0.388113	0.100251	-0.065701
YDR279W	RNH202	4	1019894	-0.0962526	-0.0227407	-0.179692	-0.270351
YDR280W	RRP45	4	1021205	-0.236305	-0.125708	-0.206452	-0.186311
YDR281C	PHM6	4	1022164	0.0317231	-0.0780053	0.0610491	0.383019
YDR282C	YDR282C	4	1024133	-0.0283289	-0.410844	-0.0387047	-0.117055
YDR283C	GCN2	4	1027559	-0.0299128	0.00138944	-0.122101	-0.377887
YDR284C	DPP1	4	1030984	-0.154953	-0.313222	0.0132145	-0.123005
YDR285W	ZIP1	4	1033749	-0.120385	-0.0362673	0.14	-0.184822
YDR286C	YDR286C	4	1035403	-0.0664786	-0.0779571	-0.271883	-0.268779
YDR287W	INM2	4	1036434	-0.133189	0.00511546	-0.0545637	0.293825
YDR288W	NSE3	4	1037650	-0.643359	0.212631	0.263658	0.287862
YDR289C	RTT103	4	1038894	-0.127754	-0.0967068	-0.351869	-0.544432
YDR290W	YDR290W	4	1039534	-0.149866	-0.126726	0.0973187	-0.0832226
YDR291W	HRQ1	4	1041344	-0.179805	-0.0601653	0.0253747	0.185986
YDR292C	SRP101	4	1044078	-0.102116	-0.317689	0.00597247	-0.136946
YDR293C	SSD1	4	1047516	-0.304234	0.168625	0.0635121	-0.268968
YDR294C	DPL1	4	1051343	0.076114	0.239148	0.119951	0.347279
YDR295C	HDA2	4	1053635	0.31585	-0.053458	0.0596854	-0.698856
YDR296W	MHR1	4	1055552	-0.347229	-0.0131112	-0.222463	0.247714
YDR297W	SUR2	4	1057075	0.148336	-0.532395	-0.124467	-0.349773
YDR298C	ATP5	4	1058495	-0.0585786	-0.286506	-0.00205864	-0.0537816
YDR299W	BFR2	4	1060429	-0.688565	0.303744	0.146671	0.435946
YDR300C	PRO1	4	1062148	0.122786	0.0115427	-0.0418299	0.0389861
YDR301W	CFT1	4	1065388	0.344047	0.0493966	-0.175879	-0.100804
YDR302W	GPI11	4	1068060	-0.439592	-0.712732	0.0282398	-0.0279314
YDR303C	RSC3	4	1070057	0.0176357	-0.0436797	-0.03606	-0.228481
YDR304C	CPR5	4	1072218	0.087658	-0.00217736	-0.00950529	-0.129605
YDR305C	HNT2	4	1073117	0.0161018	-0.731174	0.529075	0.545202
YDR306C	YDR306C	4	1074453	0.189372	-0.0906844	-0.183487	-0.703351
YDR307W	PMT7	4	1076859	-0.259615	-0.0383785	0.160227	0.175614
YDR308C	SRB7	4	1078238	-1.12053	0.13869	0.835169	-1.25744
YDR309C	GIC2	4	1079623	-0.114774	0.0371134	-0.121327	-0.148503
YDR310C	SUM1	4	1082722	-0.133212	-0.0210853	-0.0423371	-0.0316422
YDR311W	TFB1	4	1086029	-0.0618796	-0.0592167	-0.288913	-0.207532
YDR312W	SSF2	4	1088261	0.153246	0.333053	0.00631375	-0.325035
YDR313C	PIB1	4	1089649	-0.229462	-0.00190152	-0.429309	-0.132536
YDR314C	RAD34	4	1091472	-0.0765427	0.093861	-0.394315	-0.133309
YDR315C	IPK1	4	1093163	0.147074	-0.228677	0.0515266	-0.172312
YDR316W	OMS1	4	1094470	-0.0938151	-0.514862	-0.0417533	-0.165341
YDR317W	HIM1	4	1102806	-0.24887	-0.16458	0.0429821	-0.0283696
YDR318W	MCM21	4	1104352	0.0195266	-0.306469	0.022493	-0.189322
YDR319C	YFT2	4	1105415	-0.0834824	-0.0358851	-0.0175361	0.0320987
YDR320C	SWA2	4	1107098	-0.206098	-0.174611	-0.341387	-0.239265
YDR320C-A	DAD4	4	1108389	0.0992964	-0.118483	-0.0631224	-0.187067
YDR321W	ASP1	4	1109274	0.131951	-0.0459881	0.135639	0.217513
YDR322W	MRPL35	4	1111140	0.0219073	-0.0248888	-0.00056467	0.125465
YDR322C-A	TIM11	4	1112148	0.491092	-0.385738	0.0736351	-0.254411
YDR323C	PEP7	4	1113253	-0.0801523	0.242217	-0.249487	-0.00104946
YDR324C	UTP4	4	1115598	0.0269297	-0.537086	-0.0871225	-0.170489
YDR325W	YCG1	4	1118679	0.155507	0.156606	-0.499377	-2.9515
YDR326C	YSP2	4	1122767	-0.184923	0.179105	0.0884118	0.177654
YDR327W	YDR327W	4	1125465	-0.0364037	0.129237	-0.0590305	-0.286095
YDR328C	SKP1	4	1125726	0.0519948	0.222233	-0.102058	-0.0747782
YDR329C	PEX3	4	1126932	-0.00975198	0.111145	-0.0415029	-0.104355
YDR330W	UBX5	4	1128623	-0.236131	-0.112706	-0.281049	-0.107694
YDR331W	GPI8	4	1130205	0.160097	0.0965976	-0.0486358	-0.190122
YDR332W	IRC3	4	1132035	0.238128	0.411062	-0.416254	-0.436784
YDR333C	RQC1	4	1134345	0.0331845	-0.0546081	-0.153378	-0.227535
YDR334W	SWR1	4	1138204	-0.100296	-0.0390758	-0.186872	-0.330495
YDR335W	MSN5	4	1143005	0.481401	0.0876412	0.058218	-0.186351
YDR336W	YDR336W	4	1145564	-0.329735	0.0019975	0.0739658	-0.125276
YDR337W	MRPS28	4	1146749	-0.16683	-0.176258	0.00332957	-0.161751
YDR338C	YDR338C	4	1148422	-0.345352	-0.254422	0.0534552	-0.148668
YDR339C	FCF1	4	1150235	0.171927	0.215639	-0.219843	-0.224433
YDR340W	YDR340W	4	1151032	-0.114608	-1.25297	0.38195	0.246292
YDR341C	YDR341C	4	1152714	-0.0678165	-0.39557	-0.012007	-0.181704
YDR342C	HXT7	4	1155072	-0.0211841	0.121116	-0.0771134	-0.315472
YDR343C	HXT6	4	1160464	-0.901196	-0.0899414	-1.12634	-0.0371733
YDR344C	YDR344C	4	1162227	-6.82085	-1.27172	-0.232039	-0.140987
YDR345C	HXT3	4	1163808	-3.26034	-0.294165	-0.134489	-0.0525688
YDR346C	SVF1	4	1167936	-0.643599	-0.88848	-0.0142304	-0.00100045
YDR347W	MRP1	4	1169660	0.643463	-0.337618	0.0349547	-0.346796
YDR348C	PAL1	4	1171075	0.0226144	0.0705457	0.0714269	0.1663
YDR349C	YPS7	4	1173281	0.020613	-0.722382	-0.0534766	-0.274311
YDR350C	ATP22	4	1177147	-0.00360853	-0.0375667	0.0186241	-0.284146
YDR351W	SBE2	4	1179963	0.179424	-0.076223	-0.118345	-0.372571
YDR352W	YPQ2	4	1182277	0.00573002	0.200745	-0.345279	-0.0614632
YDR353W	TRR1	4	1183778	0.0608069	0.0406893	-0.0471898	-0.231954
YDR354W	TRP4	4	1185318	-0.172479	0.266306	-0.0204122	-0.207348
YDR355C	YDR355C	4	1186218	-0.118381	-0.096851	-0.250496	-0.431457
YDR356W	SPC110	4	1187524	0.0166953	-0.40026	-0.0556735	0.0356086
YDR357C	CNL1	4	1189383	0.0712805	-0.168667	-0.0817806	-0.0406273
YDR358W	GGA1	4	1190895	-0.158975	-0.0159133	0.118594	-0.268764
YDR359C	EAF1	4	1193410	-0.1313	0.0526997	0.00579983	0.193
YDR360W	OPI7	4	1194815	-0.141449	-0.152671	-0.0768578	-0.140102
YDR361C	BCP1	4	1195837	0.589741	0.0634416	0.0761572	-0.281962
YDR362C	TFC6	4	1197688	-0.183188	-0.264946	0.114641	-0.249663
YDR363W	ESC2	4	1199868	-0.360614	-0.487684	-0.0459279	-0.0687394
YDR363W-A	SEM1	4	1202262	0.0256014	-0.312182	0.178277	-0.109095
YDR364C	CDC40	4	1203526	-0.309864	-0.10397	-0.228647	0.123121
YDR365C	ESF1	4	1205440	-0.0321536	0.0786761	0.217378	-0.00216771
YDR366C	YDR366C	4	1212637	0.611084	0.376344	0.671094	0.546017
YDR367W	KEI1	4	1213231	-0.0621386	0.214373	0.0186239	-0.031017
YDR368W	YPR1	4	1214373	0.00195698	0.249672	0.0211613	-0.115251
YDR369C	XRS2	4	1216298	-0.277943	-0.338263	0.00591553	-0.15202
YDR370C	DXO1	4	1218446	0.0904303	0.19723	0.0214703	0.00999801
YDR371W	CTS2	4	1220180	0.664636	0.417174	0.64266	0.233596
YDR372C	VPS74	4	1221630	0.104772	-0.322889	0.0335392	0.126337
YDR373W	FRQ1	4	1223045	-0.826344	-0.637715	0.0261919	-0.453563
YDR374C	PHO92	4	1223934	-0.290974	-0.205904	0.0202919	-0.319727
YDR375C	BCS1	4	1225851	-0.152093	0.11537	-0.230052	-0.394646
YDR376W	ARH1	4	1227562	-0.230477	-0.341327	-0.153238	-0.447099
YDR377W	ATP17	4	1228763	0.0745763	-1.81715	-0.359255	0.423859
YDR378C	LSM6	4	1229479	-0.0158575	0.190768	-0.208521	-0.85953
YDR379W	RGA2	4	1231681	-0.146114	-0.105153	-0.034512	-0.468346
YDR379C-A	SDH6	4	1233397	0.0653872	0.256818	0.255221	0.0540332
YDR380W	ARO10	4	1235171	0.146395	0.140888	-0.102317	-0.309413
YDR381W	YRA1	4	1237281	-0.239962	0.216085	-0.21726	0.0197165
YDR381C-A	YDR381C-A	4	1238581	0.918662	-0.142133	-0.440589	-0.59066
YDR382W	RPP2B	4	1239658	-0.0486635	0.125994	-0.0491603	0.353073
YDR383C	NKP1	4	1240318	0.344715	0.499986	-0.0210833	-0.118599
YDR384C	ATO3	4	1241617	-0.160281	-0.446842	-0.060607	-0.277264
YDR385W	EFT2	4	1244494	1.07761	-0.0197906	-0.227662	-0.281636
YDR386W	MUS81	4	1247033	0.00615013	-0.0528217	0.12202	0.0166968
YDR387C	YDR387C	4	1248987	-0.166547	-0.280693	0.063966	-0.19999
YDR388W	RVS167	4	1250910	0.595718	0.108538	-0.0477021	-0.271823
YDR389W	SAC7	4	1253519	-0.105368	-0.0626475	0.122919	-0.162202
YDR390C	UBA2	4	1255892	-0.528206	0.0268975	0.566458	0.394283
YDR391C	YDR391C	4	1257707	-0.0956805	-0.0458864	0.0561275	-0.106316
YDR392W	SPT3	4	1259202	-0.142311	-0.0605471	-0.031319	-0.115009
YDR393W	SHE9	4	1260586	-0.173399	-0.495352	0.0214056	-0.00119797
YDR394W	RPT3	4	1262324	0.116436	0.283993	-0.515357	-0.175712
YDR395W	SXM1	4	1264741	0.251792	0.192616	0.140831	-0.0731394
YDR396W	YDR396W	4	1266545	-0.18148	-0.262021	0.0934574	0.0819965
YDR397C	NCB2	4	1266632	0.113551	-0.0842375	-0.194601	-0.435087
YDR398W	UTP5	4	1268436	-0.0726566	-0.180299	-0.0923875	-0.375359
YDR399W	HPT1	4	1270400	0.107001	-0.456467	-0.164531	-0.223251
YDR400W	URH1	4	1271574	-0.00242215	-0.0915847	-0.021562	-0.111417
YDR401W	YDR401W	4	1272504	-0.138494	-1.22534	-0.0483124	-0.319302
YDR402C	DIT2	4	1272968	0.017798	-0.00471958	-0.045774	-0.0590488
YDR403W	DIT1	4	1275407	-0.0921504	-0.0946329	0.173091	-0.314684
YDR404C	RPB7	4	1276911	-0.348737	-0.456865	-0.110003	0.00926585
YDR405W	MRP20	4	1278041	0.0416208	0.15886	-0.261331	-0.105613
YDR406W	PDR15	4	1281504	-0.0837822	-0.551945	0.0846273	-0.25472
YDR407C	TRS120	4	1286003	0.00419474	-0.444798	-0.284389	-0.1156
YDR408C	ADE8	4	1288537	0.028691	0.272234	-0.12821	-0.285341
YDR409W	SIZ1	4	1290763	-0.589102	-0.350473	-0.183394	-0.690795
YDR410C	STE14	4	1292731	-0.259875	-0.574249	0.0762162	-0.119659
YDR411C	DFM1	4	1293881	0.113148	0.275616	0.0405152	-0.203898
YDR412W	RRP17	4	1295046	0.166691	0.0254495	0.0991771	0.0249343
YDR413C	YDR413C	4	1295123	0.183449	0.0304307	0.0848737	-0.0934002
YDR414C	ERD1	4	1296142	0.0226322	0.00745774	-0.0261929	-0.254865
YDR415C	YDR415C	4	1297599	-0.283274	0.295198	-0.0191622	0.249962
YDR416W	SYF1	4	1299721	-0.0968314	-0.130651	0.0463837	0.082652
YDR417C	YDR417C	4	1301740	0.605197	-0.135744	-0.0631522	-0.175664
YDR418W	RPL12B	4	1301864	0.598386	-0.00584841	-0.0602469	-0.197057
YDR419W	RAD30	4	1304123	0.0404882	0.0925699	0.0714203	-0.300004
YDR420W	HKR1	4	1308971	-0.116173	0.113613	-0.250913	-0.0294372
YDR421W	ARO80	4	1313466	-0.0633024	0.0199944	0.0825944	-0.248151
YDR422C	SIP1	4	1316549	0.140669	0.0634926	0.0189135	0.0133162
YDR423C	CAD1	4	1318660	0.0193113	-0.083345	0.103346	-0.028049
YDR424C	DYN2	4	1319614	-0.122054	-0.398489	-0.209688	0.288026
YDR425W	SNX41	4	1321002	0.0993196	0.00141709	-0.110733	-0.258483
YDR426C	YDR426C	4	1321817	0.0944495	-0.0763024	-0.0973261	-0.223546
YDR427W	RPN9	4	1322795	-0.102153	0.0417693	-0.00476478	-0.319231
YDR428C	BNA7	4	1323846	-0.172747	-0.38956	-0.0127629	-0.147082
YDR429C	TIF35	4	1324889	0.501569	0.171383	-0.235003	-0.0961897
YDR430C	CYM1	4	1326985	0.351785	-0.040581	0.00688094	-0.149513
YDR431W	YDR431W	4	1328545	0.129268	-0.117573	-0.00796095	-0.0870075
YDR432W	NPL3	4	1329405	-0.0910475	-1.30061	-0.0845296	-0.321612
YDR433W	YDR433W	4	1329820	0.77754	0.351556	0.0631684	-0.173863
YDR434W	GPI17	4	1332039	-0.0782906	-0.478151	-0.182713	-0.153141
YDR435C	PPM1	4	1333476	0.161355	-0.0584034	0.231958	-0.816289
YDR436W	PPZ2	4	1335887	0.083948	0.201325	-0.16989	-0.114795
YDR437W	GPI19	4	1337563	0.0382159	0.0190466	-0.170031	0.238923
YDR438W	THI74	4	1338830	0.243027	-0.0495333	0.192664	-0.388402
YDR439W	LRS4	4	1340197	-0.121836	-0.091686	-0.155307	-0.387307
YDR440W	DOT1	4	1343367	0.376439	-0.0504267	0.43654	0.509025
YDR441C	APT2	4	1344789	-0.529578	-0.415862	-0.218449	-0.105334
YDR442W	YDR442W	4	1345843	-0.0800347	-0.244609	-0.412949	-0.0941366
YDR443C	SSN2	4	1347807	-0.271582	-0.047567	-0.127359	0.119347
YDR444W	YDR444W	4	1351321	-0.0741337	-0.170663	0.0983736	0.012682
YDR445C	YDR445C	4	1352385	0.0677195	-0.0201522	-0.0262359	-0.181774
YDR446W	ECM11	4	1354179	0.171521	0.390603	-0.253039	-0.0289493
YDR447C	RPS17B	4	1355191	0.867092	0.0828975	0.195425	-0.374734
YDR448W	ADA2	4	1356717	-0.718623	-0.374213	0.0238176	0.0139893
YDR449C	UTP6	4	1358241	-0.0581383	-0.0862856	0.0411959	-0.509794
YDR450W	RPS18A	4	1360360	0.438015	-0.0129303	-0.0195706	-0.156282
YDR451C	YHP1	4	1361650	-0.120484	0.0737599	0.0372039	-0.237778
YDR452W	PPN1	4	1363890	-0.140749	-0.383007	0.0696951	-0.317655
YDR453C	TSA2	4	1365367	0.10441	-0.0661451	-0.173829	-0.255204
YDR454C	GUK1	4	1366545	-0.0164123	-0.337401	-0.032835	-0.0725254
YDR455C	YDR455C	4	1367527	0.085376	-0.132975	-0.130902	-0.0360991
YDR456W	NHX1	4	1368435	-0.0497327	0.038998	-0.018938	-0.312823
YDR457W	TOM1	4	1374693	-0.234484	-0.0588969	-0.0172795	-0.118684
YDR458C	HEH2	4	1381050	0.08494	0.0628446	-0.222774	-0.153825
YDR459C	PFA5	4	1382881	-0.260362	-1.02513	0.0208249	-0.315908
YDR460W	TFB3	4	1384293	-0.199758	-0.0333426	-0.37387	-0.00516431
YDR461W	MFA1	4	1385231	-0.350005	0.483589	0.102878	-0.219689
YDR462W	MRPL28	4	1386294	-0.213402	-0.119118	0.00525202	0.142982
YDR463W	STP1	4	1387595	-0.19865	0.0247282	0.00251171	0.0449951
YDR464W	SPP41	4	1391025	0.618258	-0.224318	0.0114851	-0.262105
YDR465C	RMT2	4	1393955	-0.0897231	-0.167397	-0.0155709	-0.233851
YDR466W	PKH3	4	1396469	0.0226875	-0.112735	0.100671	-0.0142336
YDR467C	YDR467C	4	1397746	-0.00412008	-0.0472267	0.05676	0.00506805
YDR468C	TLG1	4	1398363	0.0564208	-0.0613527	0.0669226	-0.368643
YDR469W	SDC1	4	1399278	-0.419848	0.348683	-0.0457934	-0.571153
YDR470C	UGO1	4	1400460	-0.0625735	-0.45996	0.0921037	-0.23195
YDR471W	RPL27B	4	1402167	0.592503	-0.05875	-0.331944	-0.402624
YDR472W	TRS31	4	1403747	0.126863	-0.168483	0.0638629	-0.0102445
YDR473C	PRP3	4	1405149	-0.0635417	-0.418116	-0.0839986	-0.208705
YDR473C	PRP3	4	1405149	0.160098	-0.000327807	0.24285	0.230568
YDR475C	JIP4	4	1408779	0.0237745	0.0711522	-0.0406776	-0.117249
YDR476C	YDR476C	4	1410790	-0.0149428	0.0348338	0.00642014	0.0522548
YDR477W	SNF1	4	1413323	0.025112	-0.445433	0.063898	-0.686584
YDR478W	SNM1	4	1414873	-0.121158	0.300168	-0.0132887	-0.122468
YDR479C	PEX29	4	1416042	0.24107	0.106079	-0.276791	-0.18729
YDR480W	DIG2	4	1417884	-0.0924629	-0.310061	-0.0572948	0.000574112
YDR481C	PHO8	4	1419400	0.198064	-0.258897	0.101797	-0.0448244
YDR482C	CWC21	4	1420634	0.0349453	0.320531	-0.071487	-0.0533134
YDR483W	KRE2	4	1421821	-0.0996044	-0.203366	-0.0385113	-0.317238
YDR484W	VPS52	4	1423725	0.0447416	0.0485025	0.0427698	-0.250387
YDR485C	VPS72	4	1426013	0.268045	0.0558387	-0.231887	-0.0701478
YDR486C	VPS60	4	1427775	-0.00993664	0.178329	0.0472548	0.151645
YDR487C	RIB3	4	1428667	-0.114072	0.133766	-0.0407986	-0.405066
YDR488C	PAC11	4	1429988	-0.0283427	0.198207	-0.0681728	0.177393
YDR489W	SLD5	4	1431454	-0.149606	-0.155354	0.0249217	-0.0108957
YDR490C	PKH1	4	1433118	0.172825	0.202206	0.360593	-0.0634565
YDR491C	YDR491C	4	1434745	0.10135	-0.367909	-0.155486	-0.0456122
YDR492W	IZH1	4	1435399	-0.072629	-0.346541	0.0135432	-0.0895372
YDR493W	MZM1	4	1436402	0.824307	0.0342737	0.00755758	0.0448739
YDR494W	RSM28	4	1437472	-0.207337	-0.220309	0.0146869	-0.126162
YDR495C	VPS3	4	1439632	0.216235	0.208944	-0.00158412	-0.167901
YDR496C	PUF6	4	1442418	-0.0619842	-0.20741	0.0357132	-0.214183
YDR497C	ITR1	4	1444590	0.0153306	-0.194738	0.15138	-0.347592
YDR498C	SEC20	4	1446418	-0.230707	0.103131	-0.315433	0.171029
YDR499W	LCD1	4	1448951	-0.00859074	-0.175198	-0.0150409	-0.0742917
YDR500C	RPL37B	4	1450525	0.264952	-0.614912	0.107466	-0.192459
YDR501W	PLM2	4	1452135	-0.0293495	-0.0293967	-0.165932	-0.0914588
YDR502C	SAM2	4	1453887	0.288842	-0.0638183	-0.139715	-0.096341
YDR503C	LPP1	4	1455454	0.0763875	-0.330456	0.0653149	-0.094886
YDR504C	SPG3	4	1456502	-0.0967155	-0.534315	-0.08508	-0.335797
YDR505C	PSP1	4	1457957	-0.391637	0.145246	0.021781	-0.0701997
YDR506C	GMC1	4	1460641	0.134312	-5.60626e-05	0.0796327	0.327536
YDR507C	GIN4	4	1464072	0.235489	-0.332858	-0.248214	0.203241
YDR508C	GNP1	4	1467448	-0.573048	-0.425083	-0.0178686	-0.295544
YDR509W	YDR509W	4	1468399	-0.0426636	-0.322454	-0.00165761	-0.209136
YDR510W	SMT3	4	1469552	0.142688	-0.120512	-0.0955789	-0.171939
YDR511W	SDH7	4	1470217	-0.0155395	-0.1401	0.042979	-0.0234829
YDR512C	EMI1	4	1470781	0.490798	-0.0458094	-0.262843	-0.197342
YDR513W	GRX2	4	1471232	0.133023	0.130111	-0.194048	-0.236298
YDR514C	YDR514C	4	1472273	0.273457	0.144445	-0.394886	-0.278726
YDR515W	SLF1	4	1474100	-0.0675497	0.172765	0.13184	-0.428171
YDR516C	EMI2	4	1475725	-0.171501	-0.187239	-0.100922	0.0624289
YDR517W	GRH1	4	1477798	0.0244065	-0.296212	0.0024124	-0.140784
YDR518W	EUG1	4	1479384	0.0364108	-0.0777796	0.0423079	-0.250016
YDR519W	FPR2	4	1480628	-0.0295323	-0.299527	-0.023701	-0.135461
YDR520C	URC2	4	1482244	-0.0216546	-0.215104	-0.207089	-0.353404
YDR521W	YDR521W	4	1483308	-0.926895	-0.185451	-0.130759	0.086828
YDR522C	SPS2	4	1484549	0.104042	-0.0759284	0.138133	-0.0199629
YDR523C	SPS1	4	1486302	-0.0661141	-0.262457	0.0895197	-0.145045
YDR524C	AGE1	4	1488266	-0.0572126	-0.025156	-0.0841904	-0.287751
YDR525W	API2	4	1490069	0.0479599	-0.0134756	-0.0246282	-0.12973
YDR525W-A	SNA2	4	1490715	-0.129954	-0.260242	0.121395	0.0865861
YDR526C	YDR526C	4	1491310	-0.272087	-0.359845	-0.0789786	-0.237418
YDR527W	RBA50	4	1491753	-0.195973	-0.586107	0.0235875	-0.0262401
YDR528W	HLR1	4	1495221	0.0514834	0.144261	0.2353	-0.0957623
YDR529C	QCR7	4	1496356	0.0980408	0.0529588	-0.0162312	-0.0757846
YDR530C	APA2	4	1497279	0.0400125	-0.0893619	0.0387435	0.186555
YDR531W	CAB1	4	1498783	0.124982	-0.0998605	-0.151481	-0.0975063
YDR532C	KRE28	4	1499974	-0.0615363	0.12267	-0.317841	-0.231837
YDR533C	HSP31	4	1501803	0.149814	-0.128803	0.0399643	-0.236596
YDR534C	FIT1	4	1504107	0.00141061	-0.121434	-0.0865311	-0.326729
YDR535C	YDR535C	4	1506984	-0.174647	-0.470763	0.125005	-0.417137
YDR536W	STL1	4	1508859	-0.224853	-0.210696	-0.0382159	-0.231236
YDR537C	YDR537C	4	1511158	-1.12317	-0.615289	-0.0207461	-0.453555
YDR538W	PAD1	4	1511266	0.0307098	-0.0966474	-0.112797	-0.0758721
YDR539W	FDC1	4	1512849	-0.105694	-0.255052	-0.0388149	-0.373856
YDR540C	IRC4	4	1517405	0.0753825	0.106826	0.1345	-0.0147473
YDR541C	YDR541C	4	1520181	0.00849058	0.0157153	-0.0932183	-0.042348
YDR542W	PAU10	4	1523430	0.885564	0.488654	0.187192	0.148023
YDR543C	YDR543C	4	1524783	0.422697	0.363839	0.22279	0.335982
YDR544C	YDR544C	4	1525309	0.502001	0.760206	-0.0580985	0.353137
YDR545W	YRF1-1	4	1529016	0.556277	1.13369	0.59799	0.537108
YEL077C	YEL077C	5	2180	1.30778	1.57429	0.697418	0.264783
YEL076C-A	YEL076C-A	5	4649	0.49078	1.47827	0.370857	1.82641
YEL076C	YEL076C	5	4789	0.856533	0.477273	0.857631	1.70063
YEL075W-A	YEL075W-A	5	5175	0.896695	1.01294	0.86006	1.36105
YEL075C	YEL075C	5	5529	0.872398	0.786949	0.783555	0.5881
YEL074W	YEL074W	5	6295	1.25565	1.1645	0.970866	0.931855
YEL073C	YEL073C	5	7391	-1.20774	-0.915034	-1.04813	-0.848981
YEL072W	RMD6	5	14067	-0.356071	-0.0927789	0.0500326	-0.0810897
YEL071W	DLD3	5	17100	-0.460246	-0.11275	0.0743844	-0.0785075
YEL070W	DSF1	5	20343	0.253705	-0.141812	-0.104499	-0.325543
YEL069C	HXT13	5	22384	0.0041636	-0.877359	-0.652175	-0.358458
YEL068C	YEL068C	5	25812	-1.85335	0.19179	-1.33324	-1.62343
YEL067C	YEL067C	5	26482	-0.676936	0.0516083	-0.18534	0.202325
YEL066W	HPA3	5	26936	-0.451751	0.270327	-0.157124	-0.0862279
YEL065W	SIT1	5	28600	-0.257942	0.286636	-0.288884	-0.370323
YEL064C	AVT2	5	30518	-0.889187	-0.347535	-0.163658	-0.450157
YEL063C	CAN1	5	32580	-0.749332	-0.409292	-0.475465	-0.382667
YEL062W	NPR2	5	35330	-0.394105	0.278686	-0.262854	-0.0863788
YEL061C	CIN8	5	38036	-0.433156	-0.154953	0.172902	-0.295367
YEL060C	PRB1	5	40999	-0.358536	-0.0890722	-0.559426	0.0192879
YEL059C-A	SOM1	5	42512	-0.561106	0.0148345	-0.175841	-0.248953
YEL059W	HHY1	5	42806	-0.264983	0.0808842	0.175736	0.165302
YEL058W	PCM1	5	44088	-0.274573	0.297119	-0.0269325	-0.0224883
YEL057C	YEL057C	5	45370	-0.461416	-0.0108433	0.0968205	-0.454031
YEL056W	HAT2	5	47770	-0.568759	-0.107469	-0.0484988	-0.0396823
YEL055C	POL5	5	50005	-0.913185	-0.54402	0.0642075	-0.37126
YEL054C	RPL12A	5	52969	0.109991	-0.14743	-0.0183311	-0.29035
YEL053C	MAK10	5	55001	-0.531307	-0.246612	0.181443	0.0495514
YEL052W	AFG1	5	57335	-0.30076	-0.0196413	-0.00865394	0.215895
YEL051W	VMA8	5	58763	-0.361724	0.192484	-0.123303	-0.132754
YEL050C	RML2	5	60260	-0.143944	0.241344	-0.0336202	0.00948112
YEL049W	PAU2	5	63909	0.814114	0.123115	0.15435	0.815695
YEL048C	TCA17	5	64938	-0.59001	0.132736	0.331627	0.147379
YEL047C	FRD1	5	66091	1.18849	0.113456	-0.194894	-0.143578
YEL046C	GLY1	5	68210	-0.56647	-0.155531	-0.310355	-0.144917
YEL045C	YEL045C	5	69052	-0.505185	-0.741711	-0.399377	-0.00722657
YEL044W	IES6	5	70007	-0.126055	0.355455	0.107981	0.193645
YEL043W	YEL043W	5	71913	-0.247293	0.235169	-0.0467362	0.115049
YEL042W	GDA1	5	74549	-0.530437	-0.138882	-0.0498706	0.100429
YEL041W	YEF1	5	76687	-0.527762	0.143661	0.0660111	-0.191876
YEL040W	UTR2	5	78754	-0.345571	-0.157563	0.0235409	-0.305953
YEL039C	CYC7	5	79806	-0.461661	0.202007	-0.0566909	-0.110403
YEL038W	UTR4	5	80803	-0.426716	0.174933	-0.0751185	-0.848025
YEL037C	RAD23	5	82005	-0.00221463	0.111818	-0.411836	-0.229798
YEL036C	ANP1	5	83801	0.208818	-0.00955089	0.028272	-0.0143619
YEL035C	UTR5	5	85295	-0.420086	0.0211036	-0.142395	0.0901112
YEL034W	HYP2	5	85912	1.08505	-0.698855	-0.289925	-0.270257
YEL033W	MTC7	5	86388	-0.394995	0.0391336	0.0529188	-0.0839377
YEL032W	MCM3	5	88394	-0.314867	-0.376587	-0.546069	0.0894725
YEL031W	SPF1	5	92081	-1.19577	-0.810564	-0.188969	-0.753408
YEL030W	ECM10	5	95611	-0.537885	-0.110949	0.100733	-0.260148
YEL029C	BUD16	5	97327	-0.143716	-0.17371	-0.121125	-0.223892
YEL028W	YEL028W	5	98898	-0.615855	0.0715034	0.285566	-0.0313442
YEL027W	VMA3	5	101010	0.0364064	-0.162769	-0.0890587	-0.159647
YEL026W	SNU13	5	102133	-0.359137	-0.170795	0.00152123	-0.271109
YEL025C	YEL025C	5	104364	-0.581295	-0.152085	0.0404104	-0.144709
YEL024W	RIP1	5	107583	-0.884515	0.36054	0.00425115	-0.110521
YEL023C	YEL023C	5	109528	-0.401229	-0.0301072	0.0154632	-0.120667
YEL022W	GEA2	5	113610	-0.423593	-0.0405965	0.0424501	-0.116884
YEL021W	URA3	5	116568	-0.267751	-0.0617917	-0.105141	0.111521
YEL020W-A	TIM9	5	117342	0.17308	0.0908379	-0.170877	-0.362778
YEL020C	YEL020C	5	119458	-0.338026	-0.0594367	0.0369709	-0.105324
YEL019C	MMS21	5	120899	-0.483519	-0.197205	-0.0654119	0.128418
YEL018W	EAF5	5	121890	-0.433175	0.148837	0.00282189	-0.100668
YEL017C-A	PMP2	5	122863	0.314634	0.0757597	0.43168	-0.228582
YEL017W	GTT3	5	124163	-0.410132	-0.458093	-0.140356	-0.269685
YEL016C	NPP2	5	125477	-0.382116	-0.155027	0.0426745	0.00724032
YEL015W	EDC3	5	127456	-0.387541	-0.128132	0.00304552	-0.333407
YEL014C	YEL014C	5	128455	-0.709634	-0.946169	-0.0250084	-0.337258
YEL013W	VAC8	5	129693	-0.554336	-0.22157	0.0771319	-0.256227
YEL012W	UBC8	5	132161	-0.592922	-0.256442	-0.238006	-0.105929
YEL011W	GLC3	5	134177	-0.186529	0.0997171	0.121247	-0.167419
YEL010W	YEL010W	5	136454	-0.897172	-0.379367	0.0691701	-0.376501
YEL009C	GCN4	5	139340	-0.523309	-0.155407	0.0273497	-0.302694
YEL008W	YEL008W	5	140702	-0.43455	0.155058	-0.0636651	0.174625
YEL007W	MIT1	5	142892	-0.458365	0.118431	-0.0738635	-0.112922
YEL006W	YEA6	5	144830	-0.382583	-0.072275	0.209542	0.156116
YEL005C	VAB2	5	146331	-0.583332	-0.530263	0.0370757	0.0111263
YEL004W	YEA4	5	147465	-0.617818	-0.104885	-0.0975134	-0.316122
YEL003W	GIM4	5	148387	0.197698	0.0697957	0.0229316	-0.240681
YEL002C	WBP1	5	149368	0.25278	-0.343567	0.0268994	-0.137802
YEL001C	IRC22	5	150639	-0.700459	-0.285661	-0.170042	-0.132477
YER001W	MNN1	5	154664	0.531971	0.125882	-0.0047717	-0.0535339
YER002W	NOP16	5	157150	-0.610603	0.0841381	-0.265331	-0.0480869
YER003C	PMI40	5	158427	-0.102701	0.244134	-0.482424	-0.147453
YER004W	FMP52	5	159927	-0.804318	0.174358	-0.164955	-0.0912324
YER005W	YND1	5	161496	-0.0926037	0.157194	-0.0212512	-0.0524263
YER006W	NUG1	5	163504	-0.699303	0.0136312	-0.293986	4.10964e-05
YER007W	PAC2	5	165305	-0.520007	-0.431666	-0.341624	-0.230044
YER007C-A	TMA20	5	166561	-0.351573	-0.0875165	-0.0260721	-0.109051
YER008C	SEC3	5	169813	-0.424877	-0.0178797	0.0216783	-0.360254
YER009W	NTF2	5	172303	-0.209069	-0.296574	0.033854	-0.253115
YER010C	YER010C	5	172986	-0.459044	-0.00922194	-0.0880764	-0.204018
YER011W	TIR1	5	175630	0.163722	0.170868	-0.257675	0.422874
YER012W	PRE1	5	178133	-0.533648	0.00713505	0.0604018	0.098076
YER013W	PRP22	5	180559	-0.306961	0.295171	-0.241235	-0.468654
YER014W	HEM14	5	183409	-0.40032	0.341303	-0.2464	-0.0572016
YER014C-A	BUD25	5	184215	-0.442493	0.0419213	0.0232192	-0.275239
YER015W	FAA2	5	185658	1.00166	0.414575	0.325852	0.262088
YER016W	BIM1	5	188794	-0.480902	-0.0537987	-0.0149186	-0.132137
YER017C	AFG3	5	190645	-0.743616	-0.332433	-0.0197946	-0.424242
YER018C	SPC25	5	192291	-0.65368	0.0435908	-0.598129	-0.350583
YER019W	ISC1	5	193513	-0.453237	0.00320542	0.0381245	-0.158162
YER019C-A	SBH2	5	194406	-0.487831	-0.0629431	0.00931124	-0.327621
YER020W	GPA2	5	195842	-0.405601	-0.0669994	-0.0718111	0.0469278
YER021W	RPN3	5	197733	-0.355454	-0.496659	-0.0455547	-0.158319
YER022W	SRB4	5	199843	-0.548079	-0.46425	-0.103599	-0.0707109
YER023W	PRO3	5	201506	-0.634062	-0.0438904	-0.00104656	0.0520615
YER024W	YAT2	5	203577	0.41104	-0.0740666	-0.183286	-0.251085
YER025W	GCD11	5	206042	-0.0246982	0.0100673	-0.136392	-0.183762
YER026C	CHO1	5	208059	-0.172335	0.267342	0.156216	-0.179994
YER027C	GAL83	5	209605	0.282097	0.232237	0.0198175	0.019825
YER028C	MIG3	5	211284	-0.75109	-0.0583813	0.0885097	0.158044
YER029C	SMB1	5	212882	-0.343607	0.187373	-0.0204253	-0.0273044
YER030W	CHZ1	5	213667	-0.695823	0.0589735	-0.216259	0.215611
YER031C	YPT31	5	214411	-0.549914	-0.251267	0.051687	-0.161005
YER032W	FIR1	5	216378	-0.725084	0.0412491	-0.048882	-0.11963
YER033C	ZRG8	5	219672	-0.534876	-0.110966	-0.000676686	6.14103e-05
YER034W	YER034W	5	222124	-0.295159	0.498883	-0.421233	0.438856
YER035W	EDC2	5	222857	-0.354335	0.251984	0.0284495	0.0237449
YER036C	ARB1	5	224283	1.13892	0.0293744	-0.102185	-0.28378
YER037W	PHM8	5	226371	-0.637455	-0.449784	0.128805	-0.318068
YER038C	KRE29	5	227555	-0.121437	0.415329	0.129393	-0.236089
YER039C	HVG1	5	228830	-0.475781	-0.115236	0.0668534	-0.840212
YER039C-A	YER039C-A	5	229372	-0.325445	0.254094	0.1044	0.0595305
YER040W	GLN3	5	230891	-0.630177	0.00611891	-0.0546752	-0.315891
YER041W	YEN1	5	233600	-0.366881	0.185808	0.014397	-0.0757124
YER042W	MXR1	5	235214	0.0372098	-0.0943162	-0.36364	-0.151785
YER043C	SAH1	5	236444	-0.56069	-0.943511	0.166902	-0.129976
YER044C	ERG28	5	237793	-0.432006	-0.203079	-0.384877	-0.312124
YER044C-A	MEI4	5	239117	-0.571427	-0.0777651	0.0599378	0.0650392
YER045C	ACA1	5	240766	-0.571465	-0.0935567	0.146393	0.0467999
YER046W	SPO73	5	243395	-0.486054	0.0432374	0.110434	-0.270208
YER047C	SAP1	5	245156	-0.710131	-0.118423	-0.0456766	0.0286728
YER048C	CAJ1	5	247569	0.100223	0.101758	0.120607	-0.0491436
YER048W-A	ISD11	5	250860	-0.427368	0.108968	-0.168933	-0.187259
YER049W	TPA1	5	252695	-0.215088	0.061806	0.0286545	0.0800683
YER050C	RSM18	5	254179	-0.477754	0.243849	0.0303319	0.260095
YER051W	JHD1	5	255395	-0.704127	-0.218631	-0.131141	0.0157992
YER052C	HOM3	5	257166	-0.408719	0.0488337	0.0222426	0.0573399
YER053C	PIC2	5	259188	-0.28391	-0.0475244	-0.0570871	-0.141312
YER053C-A	YER053C-A	5	260989	1.06423	0.0372949	-0.0375468	-0.136394
YER054C	GIP2	5	262875	-1.03705	-0.490311	-0.668583	-0.76111
YER055C	HIS1	5	265338	-0.510003	0.0659868	-0.0548912	-0.0072112
YER056C	FCY2	5	267312	-0.533753	0.131935	-0.06885	0.0224226
YER056C-A	RPL34A	5	269804	-0.0206187	0.294991	-0.379816	-0.11153
YER057C	HMF1	5	270931	-0.519396	0.0814386	-0.0240879	0.0532114
YER058W	PET117	5	271929	-0.546329	-0.12384	-0.356778	-0.154169
YER059W	PCL6	5	273255	-0.678042	-0.322323	-0.1092	-0.222643
YER060W	FCY21	5	275360	-0.374068	0.146918	-0.70624	0.0798354
YER060W-A	FCY22	5	277368	-3.62728	-0.42792	-0.0278687	-0.0196879
YER061C	CEM1	5	278962	-0.36387	0.319774	-0.268956	0.135522
YER062C	GPP2	5	280306	-0.54459	0.00057201	0.00548528	-0.530256
YER063W	THO1	5	282038	-0.414277	0.0671477	0.0175906	-0.205253
YER064C	VHR2	5	283463	-0.128859	0.566667	0.0633275	0.106659
YER065C	ICL1	5	286077	-0.635327	0.493418	-0.640644	-0.033586
YER066W	RRT13	5	290520	-0.624029	-0.186334	-0.402285	-0.00431699
YER066C-A	YER066C-A	5	291953	-0.524578	-0.330667	0.0542236	-0.117483
YER067W	RGI1	5	292308	-0.347392	0.243453	0.207766	0.0107615
YER068W	MOT2	5	293931	-0.515463	-0.0366943	-0.0911924	0.0155073
YER069W	ARG5,6	5	296705	-0.577939	-0.114174	-0.256464	-0.337245
YER070W	RNR1	5	300283	0.447181	-0.0440379	-0.220471	-0.185869
YER071C	TDA2	5	302137	-0.588311	0.0885866	0.0198301	-0.0892459
YER072W	VTC1	5	303000	-0.471944	-0.0275794	-0.240418	-0.229671
YER073W	ALD5	5	304811	-0.0473739	-0.138976	-0.0379751	-0.0584472
YER074W	RPS24A	5	306759	0.395178	0.336675	-0.296076	-0.0692159
YER074W-A	YOS1	5	307888	-0.922584	-0.583388	0.0398152	0.16689
YER075C	PTP3	5	309806	-0.593049	0.0856153	0.12597	-0.309061
YER076C	YER076C	5	313044	-0.493326	0.0656428	0.102138	0.0427518
YER077C	YER077C	5	315567	-1.21472	0.626479	0.195883	0.131536
YER078C	ICP55	5	317574	-0.401371	0.27715	-0.049305	-0.112638
YER079W	YER079W	5	319236	-0.0881837	-0.0389432	-0.0460473	-0.136164
YER080W	AIM9	5	320904	-0.167169	0.0683026	0.0288251	0.181909
YER081W	SER3	5	323390	0.128779	0.213621	-0.0634524	-0.0820211
YER082C	UTP7	5	325104	-0.243442	0.18823	0.163066	0.0220973
YER083C	GET2	5	326602	-0.438689	-0.131456	-0.180899	-0.195305
YER084W	YER084W	5	327258	-0.518662	-0.17061	-0.020631	-0.0935974
YER085C	YER085C	5	327879	-0.385494	0.115199	0.0250577	-0.0493566
YER086W	ILV1	5	329342	-0.574993	-0.49836	0.104047	-0.28051
YER087W	AIM10	5	331441	-1.78468	-1.40164	0.362394	0.0754052
YER087C-B	SBH1	5	332706	-0.192605	-0.170356	-0.0527525	-0.135506
YER088C	DOT6	5	334182	0.0198277	0.267548	0.391269	0.20759
YER089C	PTC2	5	336643	-0.720791	0.141133	-0.156472	-0.0551166
YER090W	TRP2	5	338710	-0.532987	0.154325	-0.376046	-0.178516
YER091C	MET6	5	341015	-0.315025	-0.101309	0.0524204	-0.263866
YER091C-A	YER091C-A	5	342500	-0.476743	0.0666901	-0.249832	-0.213113
YER092W	IES5	5	343043	-0.453556	0.0125262	-0.457128	-0.0790716
YER093C	TSC11	5	345466	-0.279256	-0.0918162	0.0291239	-0.0697385
YER093C-A	AIM11	5	348156	-0.720505	0.650787	0.294686	0.554909
YER094C	PUP3	5	349037	-0.378902	0.0416162	-0.319798	-0.08596
YER095W	RAD51	5	350581	-0.745675	-0.170889	-0.10271	0.129574
YER096W	SHC1	5	352467	-0.416817	0.216818	0.0834839	-0.0528944
YER097W	YER097W	5	355304	-0.284428	0.0409188	-0.444387	-0.331151
YER098W	UBP9	5	356598	-0.272272	0.153838	0.204252	-0.044072
YER099C	PRS2	5	358583	-0.634094	0.0572384	0.093561	0.136048
YER100W	UBC6	5	359938	-0.563793	-0.170408	-0.0250485	0.0898913
YER101C	AST2	5	361148	-0.506095	-0.0264094	-0.0797852	0.00675704
YER102W	RPS8B	5	363401	0.027766	0.251835	0.222513	-0.0909343
YER103W	SSA4	5	365553	-0.4502	0.315784	0.0448455	0.21932
YER104W	RTT105	5	367115	-0.514424	0.077021	0.0545717	0.0833539
YER105C	NUP157	5	369925	-0.630417	-0.472102	-0.0588838	-0.13667
YER106W	MAM1	5	372780	-0.437568	0.146629	0.0424365	-0.385366
YER107C	GLE2	5	373996	-0.223098	0.144022	0.0485407	0.085534
YER109C	FLO8	5	376414	-0.605007	-0.348502	-0.210046	-0.177961
YER110C	KAP123	5	380432	-0.685671	-0.373404	0.0369639	-0.138393
YER111C	SWI4	5	384235	-0.428669	0.134292	0.0612823	-0.0969003
YER112W	LSM4	5	387513	-0.532464	-0.0679891	0.108506	0.048891
YER113C	TMN3	5	388992	-0.560216	0.0441033	0.0281737	-0.149304
YER114C	BOI2	5	392151	-0.415524	0.0599522	-0.126489	-0.186423
YER115C	SPR6	5	394579	0.540751	-0.0900391	-0.0749785	-0.265548
YER116C	SLX8	5	395760	-0.468883	0.1415	-0.531058	-0.273291
YER117W	RPL23B	5	397211	-0.442767	0.344639	0.197473	0.217208
YER118C	SHO1	5	398503	-0.504302	0.0374484	0.08133	-0.054129
YER119C	AVT6	5	400169	-0.667041	0.125349	-0.477754	0.0392905
YER119C-A	YER119C-A	5	401052	-0.520964	-0.141755	-0.40189	0.303361
YER120W	SCS2	5	401502	-0.0366943	-0.429549	-0.0506056	-0.131103
YER121W	YER121W	5	402547	-0.507383	-0.0327476	-0.116259	-0.112801
YER122C	GLO3	5	403611	-0.750713	-0.183726	0.252056	-0.149756
YER123W	YCK3	5	405600	-0.330544	-0.150941	-0.331512	0.0275824
YER124C	DSE1	5	408202	-0.332067	-0.200729	0.0792272	-0.0509639
YER125W	RSP5	5	411403	0.177608	0.0473667	-0.344013	-0.142583
YER126C	NSA2	5	413786	-0.406758	-0.0141167	-0.428881	-0.236951
YER127W	LCP5	5	415017	-0.685721	0.138713	-0.00103073	-0.0380876
YER128W	VFA1	5	416164	-0.441032	0.0765667	0.13821	0.18157
YER129W	SAK1	5	418995	-0.384222	0.325928	-0.321545	-0.0935446
YER130C	COM2	5	421780	-0.287748	0.243569	-0.107043	0.0711522
YER131W	RPS26B	5	424131	-0.337006	0.210992	-0.282084	0.0165622
YER132C	PMD1	5	427818	-0.710138	0.0994171	0.135916	0.0240232
YER133W	GLC7	5	433226	-0.170662	-0.00493726	-0.0533932	-0.178439
YER134C	YER134C	5	437535	-0.501658	-0.0182501	-0.877991	-0.238394
YER135C	YER135C	5	438148	-0.619446	-0.716856	-0.619455	0.130289
YER136W	GDI1	5	440293	-0.49678	0.0162999	-0.0055671	-0.246389
YER137C	YER137C	5	441596	-0.876488	-0.24515	-0.0311308	-0.0205003
YER138W-A	YER138W-A	5	449526	0.788922	0.578226	0.72466	0.455932
YER139C	RTR1	5	450903	0.0505463	-0.200235	0.140249	0.0511374
YER140W	EMP65	5	452400	-0.0486963	-0.0279322	-0.113177	-0.0711266
YER141W	COX15	5	454189	0.879853	-0.0652797	0.0900399	-0.0153238
YER142C	MAG1	5	455591	-0.0762473	-0.136081	0.00287679	-0.228104
YER143W	DDI1	5	456962	0.252826	-0.02922	-0.0308357	-0.075461
YER144C	UBP5	5	459014	0.0332751	-0.18121	0.0349582	-0.289092
YER145C	FTR1	5	461133	-0.0523543	0.0104881	-0.0475946	-0.204078
YER146W	LSM5	5	462725	-0.121818	-0.16917	0.0752625	-0.142855
YER147C	SCC4	5	463905	-0.312601	0.135144	-0.0715019	0.338344
YER148W	SPT15	5	465664	0.254328	0.167371	-0.425372	-0.171334
YER149C	PEA2	5	466839	0.281542	-0.0630803	-0.0908967	-0.178967
YER150W	SPI1	5	468593	0.316365	0.292082	0.359325	0.307486
YER151C	UBP3	5	471055	-0.0769271	0.143832	0.314034	0.125792
YER152C	YER152C	5	473322	0.0918654	-0.0181233	-0.154242	-0.139152
YER153C	PET122	5	474423	0.347405	0.494658	0.23368	-0.0130445
YER154W	OXA1	5	475624	0.196326	0.0593205	0.0223608	0.00242477
YER155C	BEM2	5	479596	0.00220937	0.00870655	-0.108337	-0.12788
YER156C	YER156C	5	483833	-0.0710605	0.133378	-0.471712	-0.482041
YER157W	COG3	5	485990	0.217625	0.318085	-0.0674695	-0.287037
YER158C	YER158C	5	489717	0.172855	0.125636	-0.0721222	-0.246604
YER159C	BUR6	5	491744	-0.156078	-0.339183	-0.0262479	0.106771
YER161C	SPT2	5	499847	-0.463578	-0.485786	-0.714344	-0.518407
YER162C	RAD4	5	501762	-0.208211	-0.154973	-0.17531	-0.416285
YER163C	GCG1	5	503433	-0.0266836	-0.00929735	-0.438596	0.000402658
YER164W	CHD1	5	507595	0.0810434	-0.219853	0.0658974	0.061568
YER165W	PAB1	5	511239	0.37068	0.0791352	-0.0981071	-0.398988
YER166W	DNF1	5	515101	0.119045	0.176904	-0.0709102	0.0778721
YER167W	BCK2	5	519493	0.236682	0.066825	-0.293014	-0.0503332
YER168C	CCA1	5	521849	-0.00557857	-0.0360222	0.568396	-0.115078
YER169W	RPH1	5	524564	-0.0670389	0.151372	0.0463062	0.0165899
YER170W	ADK2	5	526312	0.14881	-0.205854	0.0597806	-0.142029
YER171W	RAD3	5	528250	-0.578983	0.0928134	0.0732961	-0.0396666
YER172C	BRR2	5	532775	0.156812	0.0429874	0.0436949	-0.158752
YER173W	RAD24	5	537289	0.118133	0.100172	-0.0930439	-0.445013
YER174C	GRX4	5	538801	0.311846	-0.120475	0.124276	-0.0182339
YER175C	TMT1	5	539913	-0.401729	-0.0374847	-0.24986	0.118343
YER176W	ECM32	5	543372	-0.00896211	0.0259573	0.0457513	0.0195029
YER177W	BMH1	5	546012	0.899804	-0.0803625	-0.159616	-0.25382
YER178W	PDA1	5	547448	0.00480809	-0.0452816	-0.187675	-0.393904
YER179W	DMC1	5	548969	-0.0698543	-0.025554	-0.0369944	-0.00916287
YER180C	ISC10	5	550125	0.0251618	-0.328666	0.04741	-0.0162748
YER181C	YER181C	5	551634	-0.0214261	-0.343546	0.0417832	-0.164765
YER182W	FMP10	5	552892	0.841205	0.403063	-0.242364	-0.0872944
YER183C	FAU1	5	553651	-0.191518	0.173165	-0.0902345	0.19596
YER184C	TOG1	5	557488	-0.0474984	0.191975	-0.0755806	-0.0477575
YER185W	PUG1	5	559909	0.0161153	-0.390337	0.020384	-0.0643721
YER186C	YER186C	5	562165	-0.185953	-0.269323	-0.113409	-0.337913
YER187W	YER187W	5	566442	-0.424366	0.0556439	-0.554486	-0.429653
YER187W	YER187W	5	566442	-2.06549	-0.526022	-2.64378	-2.54283
YER188W	YER188W	5	568399	0.828156	-1.63822	-5.43825	-5.55509
YER189W	YER189W	5	571339	0.858217	0.782634	0.76073	0.642326
YER190W	YRF1-2	5	574002	0.996816	1.24947	0.852688	0.775632
YFL068W	YFL068W	6	294	0.690392	0.757283	0.658464	1.03531
YFL067W	YFL067W	6	1099	1.26537	1.46732	0.455791	1.18831
YFL066C	YFL066C	6	2026	0.628106	0.971773	0.366882	2.46999
YFL065C	YFL065C	6	3184	1.20244	1.21811	0.846414	0.702779
YFL064C	YFL064C	6	3584	0.976285	1.2076	0.881012	1.25128
YFL063W	YFL063W	6	5293	-0.639126	0.18537	-0.185685	0.476591
YFL062W	COS4	6	6995	0.319537	0.146402	0.174294	0.525599
YFL061W	DDI2	6	9883	-0.925318	-0.662678	0.0918161	0.279043
YFL060C	SNO3	6	10635	-0.0261131	-0.407721	0.595293	0.317967
YFL059W	SNZ3	6	11811	-0.753648	-0.128875	0.151031	0.282976
YFL058W	THI5	6	13440	-0.20092	-0.485162	-0.103459	0.642494
YFL056C	AAD6	6	14868	-1.24437	-1.33664	-2.2832	-0.199899
YFL056C	AAD6	6	14868	-0.595208	-0.606623	-0.231865	0.361391
YFL055W	AGP3	6	17842	-4.14988	-1.83929	-4.79423	0.07916
YFL054C	YFL054C	6	21817	-6.61024	-1.43705	-7.49216	0.229153
YFL053W	DAK2	6	24310	-5.62466	-1.28594	-6.30445	0.278574
YFL052W	ZNF1	6	28930	-5.98881	-1.342	-6.48143	0.227319
YFL051C	YFL051C	6	30299	-0.290163	0.256658	-0.169892	0.356618
YFL050C	ALR2	6	34560	-0.364384	-0.173893	-0.35946	-0.0996102
YFL049W	SWP82	6	37738	0.157274	0.347626	-0.362328	-0.362413
YFL048C	EMP47	6	39511	-0.0924106	0.202036	0.053605	0.242306
YFL047W	RGD2	6	41493	-0.202459	0.00688111	-0.139692	-0.0389853
YFL046W	FMP32	6	43126	-0.203005	0.235453	-0.0226248	0.208449
YFL045C	SEC53	6	44010	0.617185	0.0795384	-0.165737	0.0145012
YFL044C	OTU1	6	45107	0.252377	-0.0270718	-0.263828	-0.102836
YFL042C	YFL042C	6	46732	-0.428786	-0.486858	-0.246641	0.150695
YFL041W	FET5	6	50073	-0.450187	0.0452285	-0.199262	-0.0539202
YFL040W	YFL040W	6	52161	-0.560553	-0.214556	-0.00435865	0.0755275
YFL039C	ACT1	6	53978	0.485244	0.106982	-0.110824	-0.146678
YFL038C	YPT1	6	55676	-0.144822	0.344418	-0.0976776	0.342014
YFL037W	TUB2	6	57022	0.126722	0.167323	0.0551767	0.117748
YFL036W	RPO41	6	60809	-0.32522	-0.575562	0.0572994	-0.00990096
YFL034C-B	MOB2	6	63504	-0.192629	0.335287	-0.389948	0.10956
YFL034C-A	RPL22B	6	64587	-0.364358	-0.294564	-0.428777	-0.0288224
YFL034W	YFL034W	6	67087	-0.342814	0.193763	-0.0157953	0.212805
YFL033C	RIM15	6	71771	-0.360946	-0.297619	-0.01316	0.0686068
YFL032W	YFL032W	6	75032	-0.50636	-0.0709663	-0.0416265	0.145829
YFL031W	HAC1	6	75663	-0.194102	0.187448	-0.252477	-0.0483002
YFL030W	AGX1	6	77409	-0.434749	-0.104208	-0.122678	0.195475
YFL029C	CAK1	6	78608	-0.31874	0.213755	-0.381772	0.269838
YFL028C	CAF16	6	79778	-0.236199	0.19058	-0.0623881	-0.199283
YFL027C	GYP8	6	81165	-0.17373	-0.0348831	-0.268396	0.59476
YFL026W	STE2	6	83227	-0.259333	-0.242661	-0.112343	-0.0157429
YFL025C	BST1	6	85689	-0.173569	-0.259435	-0.0808888	-0.319151
YFL024C	EPL1	6	89096	-0.346218	-0.0879346	-0.0243342	0.160163
YFL023W	BUD27	6	92181	-0.38487	-0.140916	-0.0600723	0.112229
YFL022C	FRS2	6	94254	0.604508	-0.0297954	-0.0936769	-0.121416
YFL021W	GAT1	6	96732	-0.283331	0.169192	-0.0486923	-0.0495435
YFL020C	PAU5	6	99415	0.0975973	0.157358	-0.0322493	0.0499694
YFL019C	YFL019C	6	100428	-0.424968	-0.105353	0.0887891	0.0533979
YFL018C	LPD1	6	102377	-0.215015	0.582022	0.0162656	-0.0346874
YFL017W-A	SMX2	6	103815	-0.579828	0.157588	-0.293035	-0.273149
YFL017C	GNA1	6	104222	-0.178875	-0.201412	-0.0721497	-0.0386189
YFL016C	MDJ1	6	105468	-0.254426	0.110291	0.00231937	0.0888857
YFL015C	YFL015C	6	106716	-0.0649964	-0.156272	0.0679699	0.461135
YFL014W	HSP12	6	107420	1.16544	0.255559	-0.237864	-0.515846
YFL013C	IES1	6	108891	-0.318711	0.433615	-0.112887	-0.0171021
YFL012W-A	YFL012W-A	6	109997	-0.444661	-0.0874763	-0.0920645	-0.113354
YFL012W	YFL012W	6	110870	-0.515494	-0.326813	0.0182127	0.0156464
YFL011W	HXT10	6	113165	-0.144673	0.22891	-0.185693	-0.0965526
YFL010W-A	AUA1	6	115132	-0.512919	0.188584	-0.230938	0.427052
YFL010C	WWM1	6	115425	-0.802266	0.500287	-0.142776	0.776462
YFL009W	CDC4	6	117314	-0.448709	0.240238	-0.187204	0.172246
YFL008W	SMC1	6	121267	-0.000758514	-0.0335972	-0.0562647	0.0170513
YFL007W	BLM10	6	126694	-0.593655	-0.0434619	-0.339178	-0.158135
YFL005W	SEC4	6	130657	0.0990178	-0.0449468	-0.105012	-0.0151151
YFL005W	SEC4	6	130657	-0.0924036	0.166121	-0.0196591	-0.244337
YFL004W	VTC2	6	133053	-0.137835	0.0574253	-0.164691	-0.100173
YFL003C	MSH4	6	135839	0.0100518	0.497483	0.155147	0.107264
YFL002C	SPB4	6	146024	-0.273074	-0.060846	-0.101637	-0.0393494
YFL001W	DEG1	6	147795	-0.502564	0.14266	-0.234363	-0.50599
YFR001W	LOC1	6	149417	-0.375522	0.364295	-0.397462	-0.064293
YFR002W	NIC96	6	151275	-0.309196	-0.000161817	-0.0685931	-0.00527823
YFR003C	YPI1	6	152890	-0.349503	0.0765737	-0.0168166	0.0067119
YFR004W	RPN11	6	153853	0.934168	0.224016	-0.299545	-0.142258
YFR005C	SAD1	6	155200	-0.422496	0.126079	-0.299851	-0.00449217
YFR006W	YFR006W	6	156948	-0.334519	0.0610411	-0.0387543	0.0547779
YFR007W	YFH7	6	159829	-0.278123	-0.103375	-0.188544	-0.0418747
YFR008W	FAR7	6	160867	-0.75016	-0.189076	-0.11314	-0.315387
YFR009W	GCN20	6	163617	0.106327	-0.206181	-0.0455536	-0.0354369
YFR010W	UBP6	6	165816	-0.444334	-0.162122	-0.043965	-0.206987
YFR011C	MIC19	6	167002	-0.394724	-0.10545	-0.0899014	-0.141069
YFR012W	DCV1	6	168192	-0.649749	0.216912	-0.100324	-0.100964
YFR012W-A	YFR012W-A	6	169267	-0.335897	0.480749	-0.587247	-0.0693043
YFR013W	IOC3	6	171103	-0.361397	0.168584	-0.0820931	0.189207
YFR014C	CMK1	6	173207	-0.63629	-0.151361	-0.584639	-0.396921
YFR015C	GSY1	6	175328	-0.76978	-0.00291628	-0.251305	-0.0589295
YFR016C	YFR016C	6	178892	-0.591894	-0.262784	-0.506023	0.384869
YFR017C	IGD1	6	182567	-0.502529	0.0536619	-0.742585	0.0784707
YFR018C	YFR018C	6	183676	-0.607725	-0.257377	-0.179984	-0.0157733
YFR019W	FAB1	6	187920	0.674711	-0.956976	-0.0606757	-0.0676549
YFR020W	YFR020W	6	193086	-0.622443	0.177076	-0.106751	-0.0673288
YFR021W	ATG18	6	195563	-0.342104	0.314277	-0.434518	0.116155
YFR022W	ROG3	6	197933	-0.722445	-0.685241	-0.0171047	0.0870893
YFR023W	PES4	6	200791	-0.479579	-0.164143	-0.327412	0.0235349
YFR023W	PES4	6	200791	-0.783144	0.0812356	-0.162361	-0.476641
YFR024C-A	LSB3	6	202696	-0.79714	-0.00700559	-0.148	-0.482405
YFR025C	HIS2	6	204246	-0.101819	-0.958291	-0.828883	0.879315
YFR026C	ULI1	6	206002	-0.494012	-0.0670778	-0.402572	0.200423
YFR027W	ECO1	6	207874	0.0525502	-0.0267572	-0.481023	-0.0745267
YFR028C	CDC14	6	209240	-0.312088	0.0944255	-0.209723	0.238322
YFR029W	PTR3	6	211955	-0.616706	-0.332187	-0.0644349	0.130273
YFR030W	MET10	6	214865	-0.371662	0.118083	-0.0330413	0.244981
YFR031C	SMC2	6	218350	-0.310138	0.353267	-0.197796	0.0399115
YFR031C-A	RPL2A	6	220962	0.022996	-0.0518308	-0.255819	0.0947741
YFR032C	RRT5	6	222524	0.147841	0.0689605	-0.0231655	0.155857
YFR032C-A	RPL29	6	223347	2.97	-0.0782609	-0.427993	-0.234325
YFR033C	QCR6	6	224547	-0.304807	-0.0337646	-0.183178	0.128697
YFR034C	PHO4	6	225489	-0.574391	0.137428	-0.197009	0.196035
YFR035C	YFR035C	6	226293	-0.301724	0.344088	-0.263817	-0.219662
YFR036W	CDC26	6	227150	-0.609175	-0.133332	-0.0711941	0.194302
YFR037C	RSC8	6	228349	-0.299215	0.321196	-0.0338185	0.441836
YFR038W	IRC5	6	230660	-1.21435	-0.0419156	0.0514289	-0.387878
YFR039C	OSW7	6	232778	-0.351503	0.0635579	-0.200967	0.0211876
YFR040W	SAP155	6	235746	-0.501345	-0.138889	0.00181972	0.152552
YFR041C	ERJ5	6	237811	-0.494319	0.117624	-0.0823266	0.0589539
YFR042W	KEG1	6	238759	-0.736835	-0.0113328	0.00105469	0.168419
YFR043C	IRC6	6	239470	-0.17772	0.400448	-0.236807	0.0186039
YFR044C	DUG1	6	240714	-0.458486	0.0554971	-0.222127	-0.224843
YFR045W	YFR045W	6	242498	-0.899321	-0.010959	-0.14999	0.11436
YFR046C	CNN1	6	243616	-0.34819	-0.106764	-0.174609	-0.140971
YFR047C	BNA6	6	244722	0.320737	-0.04853	-0.117047	0.21903
YFR048W	RMD8	6	247140	-0.333995	-0.112443	-0.283995	-0.0784861
YFR049W	YMR31	6	248708	-0.302355	0.351295	0.00905848	0.0710124
YFR050C	PRE4	6	249466	-0.0195097	0.287044	-0.0712296	0.221032
YFR051C	RET2	6	250983	-0.226896	0.0811188	-0.514715	-0.0744587
YFR052W	RPN12	6	252917	-0.111108	-0.337601	-0.316412	0.36941
YFR053C	HXK1	6	254320	-0.125591	0.291337	-0.136072	0.446049
YFR054C	YFR054C	6	259144	-0.407121	0.0841621	-0.163871	0.185734
YFR056C	YFR056C	6	264141	-0.216047	0.151771	-0.0736639	0.0528869
YFR055W	IRC7	6	264715	-0.241272	0.181441	-0.162264	0.117157
YFR057W	YFR057W	6	269288	0.294224	0.478978	0.268296	0.69363
YGL263W	COS12	7	3361	-6.9634	1.47925	1.41018	0.196993
YGL262W	YGL262W	7	5575	-4.31597	1.03849	1.1542	0.734835
YGL261C	PAU11	7	6471	0.106085	0.186206	0.106791	0.220989
YGL260W	YGL260W	7	6975	-0.41405	-0.0984141	-0.0326994	0.151886
YGL259W	YPS5	7	8718	-0.0523528	0.163994	-0.0627421	0.239471
YGL258W-A	YGL258W-A	7	9278	1.12177	-1.3569	-0.783114	-0.912758
YGL258W	VEL1	7	11420	0.662275	-0.26668	-0.332184	-0.103704
YGL257C	MNT2	7	13319	0.60289	-0.343351	-0.450039	-0.421252
YGL256W	ADH4	7	15733	0.614015	-0.293195	-0.33438	-0.292811
YGL255W	ZRT1	7	21543	-2.10294	-0.76581	-1.17887	-0.897243
YGL254W	FZF1	7	22753	0.360502	-0.145483	-0.490615	0.22895
YGL253W	HXK2	7	24665	0.446456	-0.0283801	-0.184415	-0.0641206
YGL252C	RTG2	7	26601	0.560229	-0.0737082	-0.0857685	0.0122097
YGL251C	HFM1	7	29778	0.579478	-0.0157064	-0.211171	-0.120138
YGL250W	RMR1	7	32272	0.375115	-0.385608	-0.0648965	-0.141921
YGL249W	ZIP2	7	34155	0.764486	0.176612	-0.186366	-0.235503
YGL248W	PDE1	7	36207	0.363371	-0.100239	-0.155437	0.0398977
YGL247W	BRR6	7	37229	0.660232	0.0553914	-0.353907	-0.221842
YGL246C	RAI1	7	38198	0.464055	-0.374377	-0.169205	-0.340766
YGL245W	GUS1	7	40086	0.452042	-0.184262	-0.177707	-0.248882
YGL244W	RTF1	7	42336	0.624873	0.194803	-0.0239925	-0.0356643
YGL243W	TAD1	7	43908	0.671673	-0.442739	-0.340913	-0.197981
YGL242C	YGL242C	7	44924	0.518242	0.0763913	-0.177796	-0.321181
YGL241W	KAP114	7	46952	0.646656	-0.141317	-0.379318	-0.120635
YGL240W	DOC1	7	48989	0.468336	-0.258231	-0.0744757	-0.127578
YGL239C	YGL239C	7	49588	0.45467	-0.289752	-0.330385	-0.195662
YGL238W	CSE1	7	50993	0.547701	-0.197168	-0.182418	-0.415471
YGL237C	HAP2	7	53129	0.641069	-0.0956118	-0.248579	0.0101969
YGL236C	MTO1	7	54791	0.494793	-0.298725	-0.262059	-0.242027
YGL235W	YGL235W	7	55547	0.464118	0.00519209	-0.213886	-0.0611241
YGL234W	ADE5,7	7	57686	1.12864	0.81829	-0.0487239	-0.0173367
YGL233W	SEC15	7	60488	0.805193	-0.0407234	-0.121219	-0.185017
YGL232W	TAN1	7	62538	0.509378	-0.452099	-0.338576	-0.175553
YGL231C	EMC4	7	63334	0.60796	0.11948	-0.387981	-0.0648794
YGL230C	YGL230C	7	63993	0.763124	0.015783	-0.109326	-0.346232
YGL229C	SAP4	7	65731	0.493538	-0.614123	-0.276005	-0.222145
YGL228W	SHE10	7	68464	0.546704	0.075841	-0.147406	-0.0837678
YGL227W	VID30	7	71109	0.614853	-0.163053	-0.332566	-0.284815
YGL226C-A	OST5	7	72953	0.65474	-0.0322835	-0.26447	-0.336106
YGL226W	MTC3	7	73525	0.614374	0.00771808	-0.428828	-0.162829
YGL225W	VRG4	7	77400	0.539533	-0.0727851	-0.027168	-0.145996
YGL224C	SDT1	7	78436	0.511875	0.106944	-0.0465993	-0.241991
YGL223C	COG1	7	79738	0.273304	-0.294595	0.0817686	0.0998862
YGL222C	EDC1	7	80922	0.408687	-0.154075	0.0262635	-0.0904797
YGL221C	NIF3	7	81859	0.636709	0.0787446	-0.0688864	0.0403894
YGL220W	FRA2	7	82555	0.413981	0.181963	-0.0747313	0.216689
YGL219C	MDM34	7	83567	0.439159	-0.401283	0.047507	-0.301221
YGL218W	YGL218W	7	83975	0.658852	0.0939189	-0.324465	-0.231279
YGL217C	YGL217C	7	85009	0.537873	-0.289867	-0.169397	-0.196141
YGL216W	KIP3	7	86093	0.638139	0.0740067	0.0665883	-0.00514385
YGL215W	CLG1	7	88660	0.481679	-0.775135	-0.0329505	-0.311808
YGL214W	YGL214W	7	90252	0.460908	-0.188568	-0.00663823	-0.0981275
YGL213C	SKI8	7	90650	0.568911	0.0780694	-0.436107	-0.0578043
YGL212W	VAM7	7	91907	0.732483	0.0606207	0.0502312	-0.0153094
YGL211W	NCS6	7	93051	-0.602906	0.0907766	-0.619209	-1.17867
YGL210W	YPT32	7	94126	0.506216	-0.471044	0.0508187	-0.0338018
YGL209W	MIG2	7	96432	0.554975	-0.130687	-0.189328	-0.490138
YGL208W	SIP2	7	97961	0.381448	-0.0855931	-0.090217	-0.234938
YGL207W	SPT16	7	100522	0.521946	0.313209	0.0730223	-0.135751
YGL206C	CHC1	7	105023	0.434572	-0.0909094	-0.123057	-0.0107602
YGL205W	POX1	7	109281	0.252129	-0.381505	-0.0621789	-0.0698285
YGL204C	YGL204C	7	111852	0.882615	-0.0442379	-0.206094	-0.519102
[truncated: 4,258 more rows]
